# Supplementary material for: Micro-Environment Causes Reversible Changes in DNA Methylation and mRNA Expression Profiles in Patient-Derived Glioma Stem Cells
Source: PLoS One. 2014 Apr 11;9(4):e94045. doi: 10.1371/journal.pone.0094045 (PMC3984100; doi:10.1371/journal.pone.0094045)
Supplement: Table S1 — List of differentially methylated and differentially expressed genes. (TXT) [file pone.0094045.s008.txt]

Column ID	Fold Change (in vitro / PT)	Mean Meth. Dif. (in vitro - PT)	UCSC_RefGene_Name.0	Relation to UCSC Gene	UCSC_RefGene_Group.0	Relation_to_UCSC_CpG_Island	UCSC CpG Island	T3 Statistic	p-value(T3)	stepup(p-value(T3))	Rank Sum (PT)	Rank Sum (in)	Rank Sum (vitro)
cg26522946	-257.753	0.341501	SRGN	Promoter	TSS1500	Non-Island	Non-Island	18	0.0132356	0.0440602	10	5	0
cg13445486	-257.753	0.347038	SRGN	Promoter	TSS200	Non-Island	Non-Island	18	0.0132356	0.0440602	10	5	0
cg08947445	-12.496	-0.32973	PRDM16	Body	Body	Island	Island	18	0.0132356	0.0440602	5	10	0
cg15043384	5.54595	-0.319893	WWTR1	Body	Body	Island	Island	18	0.0132356	0.0440602	5	10	0
cg24721899	3.56516	0.300466	NKX3-2	Body	Body	Island	Island	18	0.0132356	0.0440602	10	5	0
cg20902783	-8.58329	0.301801	NDRG2	Promoter	TSS1500	Island	Island	18	0.0132356	0.0440602	10	5	0
cg14057961	-19.1358	0.302416	HSPA2	Body	1stExon	Island	Island	18	0.0132356	0.0440602	10	5	0
cg23425316	-14.451	0.302447	PAPLN	5'UTR	5'UTR	Island	Island	18	0.0132356	0.0440602	10	5	0
cg02915939	-8.12813	0.302905	IER3	3'UTR	3'UTR	Island	Island	18	0.0132356	0.0440602	10	5	0
cg23104539	3.22518	0.303235	GRB10	Promoter	TSS1500	Island	Island	18	0.0132356	0.0440602	10	5	0
cg18404308	-14.1747	0.3038	CNGA3	Body	1stExon	Island	Island	18	0.0132356	0.0440602	10	5	0
cg22836153	-19.5639	0.305059	LOX	Body	Body	Island	Island	18	0.0132356	0.0440602	10	5	0
cg02204205	3.22518	0.305513	GRB10	Promoter	TSS1500	Island	Island	18	0.0132356	0.0440602	10	5	0
cg20835725	-32.3755	0.306897	H1F0	Promoter	TSS200	Island	Island	18	0.0132356	0.0440602	10	5	0
cg16376108	3.13505	0.308153	IRX5	Body	Body	Island	Island	18	0.0132356	0.0440602	10	5	0
cg04145539	-7.24174	0.308737	LRRC2	5'UTR	5'UTR	Island	Island	18	0.0132356	0.0440602	10	5	0
cg08196968	-20.7458	0.30938	PPP1R14A	Body	Body	Island	Island	18	0.0132356	0.0440602	10	5	0
cg13457165	-3.63086	0.310162	HEYL	Body	Body	Island	Island	18	0.0132356	0.0440602	10	5	0
cg09492451	3.13505	0.310293	IRX5	Body	Body	Island	Island	18	0.0132356	0.0440602	10	5	0
cg08427717	-4.51021	0.310298	ICAM1	Promoter	TSS200	Island	Island	18	0.0132356	0.0440602	10	5	0
cg07631828	-9.08807	0.310729	CTSZ	Promoter	TSS1500	Island	Island	18	0.0132356	0.0440602	10	5	0
cg15137566	3.56516	0.311169	NKX3-2	Body	Body	Island	Island	18	0.0132356	0.0440602	10	5	0
cg27243389	-38.742	0.311295	ALOX5	5'UTR	5'UTR	Island	Island	18	0.0132356	0.0440602	10	5	0
cg26820055	-5.44747	0.311524	ARHGEF4	Body	Body	Island	Island	18	0.0132356	0.0440602	10	5	0
cg20130213	-3.85722	0.311655	FRMD4A	Body	Body	Island	Island	18	0.0132356	0.0440602	10	5	0
cg19156231	-3.14427	0.311813	SCN8A	Body	Body	Island	Island	18	0.0132356	0.0440602	10	5	0
cg07006718	-8.67993	0.312271	MBP	Body	Body	Island	Island	18	0.0132356	0.0440602	10	5	0
cg17346952	-3.64854	0.312789	NDUFA4L2	Body	Body	Island	Island	18	0.0132356	0.0440602	10	5	0
cg06136443	-3.46038	0.31289	PLBD1	Body	Body	Island	Island	18	0.0132356	0.0440602	10	5	0
cg18121224	-3.42263	0.31328	NSD1	Promoter	TSS1500	Island	Island	18	0.0132356	0.0440602	10	5	0
cg22703724	-3.32696	0.315788	ETS2	Promoter	TSS1500	Island	Island	18	0.0132356	0.0440602	10	5	0
cg06428163	-9.763	0.316135	CLDN10	Promoter	TSS200	Island	Island	18	0.0132356	0.0440602	10	5	0
cg18381051	-12.496	0.316744	PRDM16	Body	Body	Island	Island	18	0.0132356	0.0440602	10	5	0
cg19619721	-19.1358	0.318359	HSPA2	Promoter	TSS200	Island	Island	18	0.0132356	0.0440602	10	5	0
cg21535947	-3.03826	0.318888	NUPL1	Promoter	TSS1500	Island	Island	18	0.0132356	0.0440602	10	5	0
cg24891846	-4.84844	0.319377	CACNA1A	Body	Body	Island	Island	18	0.0132356	0.0440602	10	5	0
cg20059151	-6.3644	0.320727	SLC44A3	5'UTR	5'UTR	Island	Island	18	0.0132356	0.0440602	10	5	0
cg15607664	-3.64854	0.321883	NDUFA4L2	Body	Body	Island	Island	18	0.0132356	0.0440602	10	5	0
cg17569492	-4.42596	0.324809	MAPT	5'UTR	5'UTR	Island	Island	18	0.0132356	0.0440602	10	5	0
cg04775710	-8.12813	0.325726	IER3	Body	Body	Island	Island	18	0.0132356	0.0440602	10	5	0
cg13402155	-9.42408	0.327847	CEBPD	Body	1stExon	Island	Island	18	0.0132356	0.0440602	10	5	0
cg26917873	-11.1946	0.327856	DHRS3	Promoter	TSS200	Island	Island	18	0.0132356	0.0440602	10	5	0
cg02070873	-38.742	0.32805	ALOX5	Promoter	TSS1500	Island	Island	18	0.0132356	0.0440602	10	5	0
cg23847381	-18.6536	0.3287	EPB41L3	Promoter	TSS200	Island	Island	18	0.0132356	0.0440602	10	5	0
cg10060574	-8.12813	0.328709	IER3	Promoter	TSS200	Island	Island	18	0.0132356	0.0440602	10	5	0
cg10600178	-19.4352	0.329969	RUNDC3B	Body	1stExon	Island	Island	18	0.0132356	0.0440602	10	5	0
cg09260072	-6.3644	0.330417	SLC44A3	5'UTR	5'UTR	Island	Island	18	0.0132356	0.0440602	10	5	0
cg05624244	-8.58329	0.330998	NDRG2	5'UTR	5'UTR	Island	Island	18	0.0132356	0.0440602	10	5	0
cg14280533	-14.451	0.331323	PAPLN	Body	Body	Island	Island	18	0.0132356	0.0440602	10	5	0
cg10377245	-16.8866	0.331699	SLC16A3	Promoter	TSS200	Island	Island	18	0.0132356	0.0440602	10	5	0
cg19389001	-3.87529	0.332153	SEMA5B	Body	Body	Island	Island	18	0.0132356	0.0440602	10	5	0
cg21386140	-12.1621	0.332746	KCNN3	Body	Body	Island	Island	18	0.0132356	0.0440602	10	5	0
cg11027570	-36.8318	0.332947	RBP1	Body	1stExon	Island	Island	18	0.0132356	0.0440602	10	5	0
cg10855825	-56.6795	0.333184	GFAP	Body	Body	Island	Island	18	0.0132356	0.0440602	10	5	0
cg15989981	6.27229	0.334538	GJA3	Promoter	TSS1500	Island	Island	18	0.0132356	0.0440602	10	5	0
cg11138362	-12.496	0.335142	PRDM16	Body	Body	Island	Island	18	0.0132356	0.0440602	10	5	0
cg00031256	-16.0843	0.335415	SERPINB1	Promoter	TSS200	Island	Island	18	0.0132356	0.0440602	10	5	0
cg08384314	-8.12813	0.335491	IER3	3'UTR	3'UTR	Island	Island	18	0.0132356	0.0440602	10	5	0
cg00938929	-3.41093	0.33642	ZNF204P	Body	Body	Island	Island	18	0.0132356	0.0440602	10	5	0
cg13572782	-8.67993	0.336835	MBP	Body	Body	Island	Island	18	0.0132356	0.0440602	10	5	0
cg17932802	-16.8866	0.337069	SLC16A3	Promoter	TSS200	Island	Island	18	0.0132356	0.0440602	10	5	0
cg17594241	-15.2096	0.337968	QPCT	Body	1stExon	Island	Island	18	0.0132356	0.0440602	10	5	0
cg17927917	3.94149	0.338147	INSIG1	Promoter	TSS1500	Island	Island	18	0.0132356	0.0440602	10	5	0
cg14910534	-32.3755	0.340852	H1F0	Body	1stExon	Island	Island	18	0.0132356	0.0440602	10	5	0
cg00687252	-8.12813	0.342069	IER3	Body	Body	Island	Island	18	0.0132356	0.0440602	10	5	0
cg05720261	-3.63086	0.342843	HEYL	Body	1stExon	Island	Island	18	0.0132356	0.0440602	10	5	0
cg10567273	-7.83931	0.3438	APOLD1	Body	Body	Island	Island	18	0.0132356	0.0440602	10	5	0
cg18607529	-5.84987	0.345519	IKZF1	Promoter	TSS1500	Island	Island	18	0.0132356	0.0440602	10	5	0
cg27056119	-16.0843	0.346514	SERPINB1	Promoter	TSS200	Island	Island	18	0.0132356	0.0440602	10	5	0
cg09969806	-3.77364	0.346716	KIF1A	5'UTR	5'UTR	Island	Island	18	0.0132356	0.0440602	10	5	0
cg09417568	-6.84708	0.346895	CDC14B	Body	Body	Island	Island	18	0.0132356	0.0440602	10	5	0
cg04184297	-16.8866	0.346948	SLC16A3	Promoter	TSS200	Island	Island	18	0.0132356	0.0440602	10	5	0
cg27449131	-8.12813	0.347358	IER3	Body	Body	Island	Island	18	0.0132356	0.0440602	10	5	0
cg26952662	-55.2003	0.347472	CTHRC1	Promoter	TSS1500	Island	Island	18	0.0132356	0.0440602	10	5	0
cg17161250	-5.52013	0.347554	C2orf40	Body	1stExon	Island	Island	18	0.0132356	0.0440602	10	5	0
cg15199326	-16.0843	0.348061	SERPINB1	5'UTR	5'UTR	Island	Island	18	0.0132356	0.0440602	10	5	0
cg05205953	-12.3206	0.348464	CXCL2	Promoter	TSS200	Island	Island	18	0.0132356	0.0440602	10	5	0
cg14654468	-16.8866	0.348975	SLC16A3	Promoter	TSS1500	Island	Island	18	0.0132356	0.0440602	10	5	0
cg22319311	-10.2594	0.351113	TSPYL5	Promoter	TSS200	Island	Island	18	0.0132356	0.0440602	10	5	0
cg07172256	-3.54031	0.351654	ERBB2IP	Promoter	TSS1500	Island	Island	18	0.0132356	0.0440602	10	5	0
cg09175009	-6.43065	0.352648	FAM18A	Promoter	TSS200	Island	Island	18	0.0132356	0.0440602	10	5	0
cg08862890	-5.40596	0.352737	DOCK2	Body	Body	Island	Island	18	0.0132356	0.0440602	10	5	0
cg18255595	6.27229	0.353098	GJA3	Promoter	TSS1500	Island	Island	18	0.0132356	0.0440602	10	5	0
cg14652638	-16.0843	0.353443	SERPINB1	Promoter	TSS200	Island	Island	18	0.0132356	0.0440602	10	5	0
cg15152149	-16.0843	0.354407	SERPINB1	Promoter	TSS200	Island	Island	18	0.0132356	0.0440602	10	5	0
cg01141043	-19.1358	0.354653	HSPA2	Promoter	TSS200	Island	Island	18	0.0132356	0.0440602	10	5	0
cg05856931	-4.94893	0.358534	MSI2	Promoter	TSS1500	Island	Island	18	0.0132356	0.0440602	10	5	0
cg01754756	-3.48709	0.361777	C10orf116	Promoter	TSS200	Island	Island	18	0.0132356	0.0440602	10	5	0
cg22638491	-14.451	0.362416	PAPLN	Body	Body	Island	Island	18	0.0132356	0.0440602	10	5	0
cg26717009	6.27229	0.362883	GJA3	Promoter	TSS1500	Island	Island	18	0.0132356	0.0440602	10	5	0
cg19545623	-5.56338	0.363565	NSUN7	5'UTR	5'UTR	Island	Island	18	0.0132356	0.0440602	10	5	0
cg00460049	-5.82373	0.36364	SGIP1	Promoter	TSS1500	Island	Island	18	0.0132356	0.0440602	10	5	0
cg09793988	-5.42701	0.364432	LPCAT2	Body	1stExon	Island	Island	18	0.0132356	0.0440602	10	5	0
cg11316784	-3.42263	0.365547	NSD1	Promoter	TSS1500	Island	Island	18	0.0132356	0.0440602	10	5	0
cg20910202	-10.2269	0.366297	KBTBD11	5'UTR	5'UTR	Island	Island	18	0.0132356	0.0440602	10	5	0
cg08920068	-19.5639	0.366474	LOX	Promoter	TSS200	Island	Island	18	0.0132356	0.0440602	10	5	0
cg20499457	-7.83931	0.366701	APOLD1	Body	Body	Island	Island	18	0.0132356	0.0440602	10	5	0
cg04053108	-17.2177	0.366745	VWF	Body	Body	Island	Island	18	0.0132356	0.0440602	10	5	0
cg14696334	-3.7574	0.367894	RCCD1	Body	Body	Island	Island	18	0.0132356	0.0440602	10	5	0
cg16105620	-7.85516	0.369468	KCNE3	Promoter	TSS200	Island	Island	18	0.0132356	0.0440602	10	5	0
cg02595219	-7.85516	0.369476	KCNE3	Promoter	TSS200	Island	Island	18	0.0132356	0.0440602	10	5	0
cg19725903	-3.46038	0.370483	PLBD1	Promoter	TSS1500	Island	Island	18	0.0132356	0.0440602	10	5	0
cg08894788	-5.97651	0.370801	LYN	Promoter	TSS1500	Island	Island	18	0.0132356	0.0440602	10	5	0
cg06935264	-38.742	0.370915	ALOX5	Promoter	TSS1500	Island	Island	18	0.0132356	0.0440602	10	5	0
cg25358289	-54.4563	0.372309	CD14	Body	1stExon	Island	Island	18	0.0132356	0.0440602	10	5	0
cg00860225	-9.54571	0.372955	SEZ6	Body	Body	Island	Island	18	0.0132356	0.0440602	10	5	0
cg17236169	-9.40022	0.373568	NRXN2	Body	Body	Island	Island	18	0.0132356	0.0440602	10	5	0
cg17361203	-3.90094	0.375154	DSCAML1	Body	Body	Island	Island	18	0.0132356	0.0440602	10	5	0
cg18838431	-7.85516	0.37534	KCNE3	Promoter	TSS1500	Island	Island	18	0.0132356	0.0440602	10	5	0
cg17523868	-9.54571	0.375381	SEZ6	Body	Body	Island	Island	18	0.0132356	0.0440602	10	5	0
cg15375239	-4.62104	0.376296	SPINT2	5'UTR	5'UTR	Island	Island	18	0.0132356	0.0440602	10	5	0
cg20837463	-17.2177	0.377394	VWF	Body	Body	Island	Island	18	0.0132356	0.0440602	10	5	0
cg08665961	-7.24174	0.378529	LRRC2	5'UTR	5'UTR	Island	Island	18	0.0132356	0.0440602	10	5	0
cg10938374	-8.12813	0.378826	IER3	Body	Body	Island	Island	18	0.0132356	0.0440602	10	5	0
cg09104660	-3.64854	0.380274	NDUFA4L2	Promoter	TSS1500	Island	Island	18	0.0132356	0.0440602	10	5	0
cg07352438	-18.6536	0.380885	EPB41L3	5'UTR	5'UTR	Island	Island	18	0.0132356	0.0440602	10	5	0
cg09715672	-3.48709	0.38172	C10orf116	5'UTR	5'UTR	Island	Island	18	0.0132356	0.0440602	10	5	0
cg18390610	-123.518	0.454131	COL1A1	Body	1stExon	Island	Island	18	0.0132356	0.0440602	10	5	0
cg19052064	-123.518	0.326718	COL1A1	Body	1stExon	Island	Island	18	0.0132356	0.0440602	10	5	0
cg00054525	-13.8032	0.383329	CYBA	Promoter	TSS200	Island	Island	18	0.0132356	0.0440602	10	5	0
cg26385222	-15.1091	0.383625	TMEM176B	Promoter	TSS1500	Island	Island	18	0.0132356	0.0440602	10	5	0
cg16606773	-4.86292	0.383727	RIN2	Body	Body	Island	Island	18	0.0132356	0.0440602	10	5	0
cg24768902	-8.05239	0.384331	PLXDC1	Promoter	TSS1500	Island	Island	18	0.0132356	0.0440602	10	5	0
cg16850254	-5.44747	0.384437	ARHGEF4	Body	Body	Island	Island	18	0.0132356	0.0440602	10	5	0
cg16176379	-5.42701	0.384482	LPCAT2	Body	1stExon	Island	Island	18	0.0132356	0.0440602	10	5	0
cg15305564	-3.17604	0.385017	SORL1	Promoter	TSS1500	Island	Island	18	0.0132356	0.0440602	10	5	0
cg21912093	-14.451	0.386141	PAPLN	5'UTR	5'UTR	Island	Island	18	0.0132356	0.0440602	10	5	0
cg20178172	-8.12813	0.386846	IER3	3'UTR	3'UTR	Island	Island	18	0.0132356	0.0440602	10	5	0
cg14599284	-3.37163	0.387052	WWC1	Body	Body	Island	Island	18	0.0132356	0.0440602	10	5	0
cg08177833	-13.8032	0.38913	CYBA	Promoter	TSS200	Island	Island	18	0.0132356	0.0440602	10	5	0
cg23009419	-7.24174	0.390681	LRRC2	5'UTR	5'UTR	Island	Island	18	0.0132356	0.0440602	10	5	0
cg12298268	-36.8318	0.390751	RBP1	Body	Body	Island	Island	18	0.0132356	0.0440602	10	5	0
cg20219035	-3.46038	0.39116	PLBD1	Promoter	TSS200	Island	Island	18	0.0132356	0.0440602	10	5	0
cg23282771	-3.91775	0.39181	ASS1	5'UTR	5'UTR	Island	Island	18	0.0132356	0.0440602	10	5	0
cg21395519	-3.87529	0.392048	SEMA5B	Promoter	TSS1500	Island	Island	18	0.0132356	0.0440602	10	5	0
cg07021696	-3.7574	0.392807	RCCD1	Body	Body	Island	Island	18	0.0132356	0.0440602	10	5	0
cg23529390	-8.67993	0.395144	MBP	5'UTR	5'UTR	Island	Island	18	0.0132356	0.0440602	10	5	0
cg00027083	-18.6536	0.396027	EPB41L3	5'UTR	5'UTR	Island	Island	18	0.0132356	0.0440602	10	5	0
cg23037132	-3.63086	0.396153	HEYL	Promoter	TSS1500	Island	Island	18	0.0132356	0.0440602	10	5	0
cg13099330	-36.8318	0.396437	RBP1	Body	Body	Island	Island	18	0.0132356	0.0440602	10	5	0
cg26606256	-4.42596	0.398015	MAPT	5'UTR	5'UTR	Island	Island	18	0.0132356	0.0440602	10	5	0
cg21115608	6.27229	0.3989	GJA3	Promoter	TSS1500	Island	Island	18	0.0132356	0.0440602	10	5	0
cg23597057	-12.1621	0.399159	KCNN3	Body	Body	Island	Island	18	0.0132356	0.0440602	10	5	0
cg18878992	-4.42596	0.399994	MAPT	5'UTR	5'UTR	Island	Island	18	0.0132356	0.0440602	10	5	0
cg18957138	-12.6402	0.400847	KLF9	Body	Body	Island	Island	18	0.0132356	0.0440602	10	5	0
cg08296680	-16.8866	0.402292	SLC16A3	Promoter	TSS200	Island	Island	18	0.0132356	0.0440602	10	5	0
cg00249621	-10.2594	0.402898	TSPYL5	Promoter	TSS200	Island	Island	18	0.0132356	0.0440602	10	5	0
cg10403171	-3.7574	0.40715	RCCD1	Body	Body	Island	Island	18	0.0132356	0.0440602	10	5	0
cg08858210	-10.2594	0.407536	TSPYL5	Promoter	TSS200	Island	Island	18	0.0132356	0.0440602	10	5	0
cg08795279	-14.2058	0.407867	MT3	Body	Body	Island	Island	18	0.0132356	0.0440602	10	5	0
cg24797574	-56.6795	0.408796	GFAP	Body	Body	Island	Island	18	0.0132356	0.0440602	10	5	0
cg11775521	-7.85516	0.412277	KCNE3	Promoter	TSS200	Island	Island	18	0.0132356	0.0440602	10	5	0
cg13796381	-17.8774	0.412602	PTGDS	Body	Body	Island	Island	18	0.0132356	0.0440602	10	5	0
cg04879832	-13.8032	0.412695	CYBA	Body	1stExon	Island	Island	18	0.0132356	0.0440602	10	5	0
cg09016822	-8.12813	0.414482	IER3	Promoter	TSS200	Island	Island	18	0.0132356	0.0440602	10	5	0
cg16579555	-54.8427	0.415514	RNF135	Body	1stExon	Island	Island	18	0.0132356	0.0440602	10	5	0
cg04574090	-7.85516	0.415905	KCNE3	Promoter	TSS200	Island	Island	18	0.0132356	0.0440602	10	5	0
cg19310786	-9.08807	0.416266	CTSZ	Promoter	TSS200	Island	Island	18	0.0132356	0.0440602	10	5	0
cg13520394	-3.64854	0.416487	NDUFA4L2	Promoter	TSS1500	Island	Island	18	0.0132356	0.0440602	10	5	0
cg19843036	-25.2112	0.417582	TMEM144	5'UTR	5'UTR	Island	Island	18	0.0132356	0.0440602	10	5	0
cg20650802	-8.12813	0.419949	IER3	5'UTR	5'UTR	Island	Island	18	0.0132356	0.0440602	10	5	0
cg14479329	-4.88683	0.421081	RNASET2	Promoter	TSS1500	Island	Island	18	0.0132356	0.0440602	10	5	0
cg25601889	-3.64854	0.421417	NDUFA4L2	Body	Body	Island	Island	18	0.0132356	0.0440602	10	5	0
cg01451193	-55.2003	0.423438	CTHRC1	Body	1stExon	Island	Island	18	0.0132356	0.0440602	10	5	0
cg08239804	-9.06045	0.42407	SGK1	Promoter	TSS1500	Island	Island	18	0.0132356	0.0440602	10	5	0
cg22304399	-4.84844	0.424266	CACNA1A	Body	Body	Island	Island	18	0.0132356	0.0440602	10	5	0
cg08310581	-5.44747	0.424691	ARHGEF4	Body	Body	Island	Island	18	0.0132356	0.0440602	10	5	0
cg26163368	-4.42596	0.424807	MAPT	5'UTR	5'UTR	Island	Island	18	0.0132356	0.0440602	10	5	0
cg11489262	-4.42596	0.425955	MAPT	5'UTR	5'UTR	Island	Island	18	0.0132356	0.0440602	10	5	0
cg01226614	-6.30631	0.427923	SERP2	Promoter	TSS1500	Island	Island	18	0.0132356	0.0440602	10	5	0
cg22061831	-5.44747	0.42889	ARHGEF4	Body	Body	Island	Island	18	0.0132356	0.0440602	10	5	0
cg18192417	-11.6393	0.429912	NEBL	Promoter	TSS1500	Island	Island	18	0.0132356	0.0440602	10	5	0
cg16835618	-3.64854	0.431393	NDUFA4L2	5'UTR	5'UTR	Island	Island	18	0.0132356	0.0440602	10	5	0
cg23136139	-20.8873	0.432833	RASGEF1A	Body	Body	Island	Island	18	0.0132356	0.0440602	10	5	0
cg04917181	-10.2594	0.433377	TSPYL5	Promoter	TSS200	Island	Island	18	0.0132356	0.0440602	10	5	0
cg11660879	-4.84844	0.433996	CACNA1A	Body	Body	Island	Island	18	0.0132356	0.0440602	10	5	0
cg23077575	-4.68794	0.43402	8-Sep	Promoter	TSS200	Island	Island	18	0.0132356	0.0440602	10	5	0
cg08416650	-5.42701	0.434487	LPCAT2	Body	1stExon	Island	Island	18	0.0132356	0.0440602	10	5	0
cg11598403	-8.67993	0.434634	MBP	Body	Body	Island	Island	18	0.0132356	0.0440602	10	5	0
cg20941258	-7.24174	0.435024	LRRC2	5'UTR	5'UTR	Island	Island	18	0.0132356	0.0440602	10	5	0
cg12741994	-44.3644	0.435602	CLDN11	Body	Body	Island	Island	18	0.0132356	0.0440602	10	5	0
cg20581321	-14.1747	0.436363	CNGA3	5'UTR	5'UTR	Island	Island	18	0.0132356	0.0440602	10	5	0
cg26700716	-12.2895	0.43993	FRZB	Body	1stExon	Island	Island	18	0.0132356	0.0440602	10	5	0
cg23383189	-3.42263	0.440038	NSD1	Body	1stExon	Island	Island	18	0.0132356	0.0440602	10	5	0
cg12182991	-4.1102	0.441476	BCL6	5'UTR	5'UTR	Island	Island	18	0.0132356	0.0440602	10	5	0
cg08843517	-13.8032	0.444134	CYBA	Promoter	TSS200	Island	Island	18	0.0132356	0.0440602	10	5	0
cg26407100	-3.68881	0.445956	CTSB	Promoter	TSS1500	Island	Island	18	0.0132356	0.0440602	10	5	0
cg22098115	-5.44747	0.445966	ARHGEF4	Body	Body	Island	Island	18	0.0132356	0.0440602	10	5	0
cg01443426	-32.3755	0.446102	H1F0	Body	1stExon	Island	Island	18	0.0132356	0.0440602	10	5	0
cg17446339	-9.84204	0.447015	HTATIP2	Promoter	TSS200	Island	Island	18	0.0132356	0.0440602	10	5	0
cg09484039	-12.2895	0.448694	FRZB	5'UTR	5'UTR	Island	Island	18	0.0132356	0.0440602	10	5	0
cg08446900	9.54198	0.448931	RARA	Body	Body	Island	Island	18	0.0132356	0.0440602	10	5	0
cg07141002	-32.3755	0.45052	H1F0	Body	1stExon	Island	Island	18	0.0132356	0.0440602	10	5	0
cg08206665	-9.40022	0.450711	NRXN2	Body	Body	Island	Island	18	0.0132356	0.0440602	10	5	0
cg09596674	-7.24174	0.451334	LRRC2	5'UTR	5'UTR	Island	Island	18	0.0132356	0.0440602	10	5	0
cg11694418	-11.1946	0.452209	DHRS3	Promoter	TSS1500	Island	Island	18	0.0132356	0.0440602	10	5	0
cg14610403	-5.82373	0.454242	SGIP1	Promoter	TSS1500	Island	Island	18	0.0132356	0.0440602	10	5	0
cg14247332	-6.22109	0.454309	FNBP1	Promoter	TSS1500	Island	Island	18	0.0132356	0.0440602	10	5	0
cg12431299	-3.77364	0.455599	KIF1A	5'UTR	5'UTR	Island	Island	18	0.0132356	0.0440602	10	5	0
cg07182669	-36.9546	0.45647	SERPINB9	Body	1stExon	Island	Island	18	0.0132356	0.0440602	10	5	0
cg01481989	-12.2895	0.458455	FRZB	Body	1stExon	Island	Island	18	0.0132356	0.0440602	10	5	0
cg06385087	-9.08807	0.45857	CTSZ	Body	Body	Island	Island	18	0.0132356	0.0440602	10	5	0
cg25804541	-16.8866	0.459898	SLC16A3	5'UTR	5'UTR	Island	Island	18	0.0132356	0.0440602	10	5	0
cg20390613	-11.1946	0.460392	DHRS3	Promoter	TSS1500	Island	Island	18	0.0132356	0.0440602	10	5	0
cg04037038	-12.2895	0.465985	FRZB	Promoter	TSS1500	Island	Island	18	0.0132356	0.0440602	10	5	0
cg10625931	-3.64854	0.466297	NDUFA4L2	5'UTR	5'UTR	Island	Island	18	0.0132356	0.0440602	10	5	0
cg03001832	-9.84204	0.471052	HTATIP2	Promoter	TSS200	Island	Island	18	0.0132356	0.0440602	10	5	0
cg02999108	-9.84204	0.471799	HTATIP2	Body	Body	Island	Island	18	0.0132356	0.0440602	10	5	0
cg13137376	-8.12813	0.478435	IER3	Body	1stExon	Island	Island	18	0.0132356	0.0440602	10	5	0
cg02007567	-6.43065	0.479191	FAM18A	Promoter	TSS200	Island	Island	18	0.0132356	0.0440602	10	5	0
cg18676237	-36.9546	0.481216	SERPINB9	5'UTR	5'UTR	Island	Island	18	0.0132356	0.0440602	10	5	0
cg13722431	-36.9546	0.48328	SERPINB9	Body	1stExon	Island	Island	18	0.0132356	0.0440602	10	5	0
cg05519781	-4.61157	0.487013	ERG	5'UTR	5'UTR	Island	Island	18	0.0132356	0.0440602	10	5	0
cg24219308	-4.94893	0.487055	MSI2	Promoter	TSS1500	Island	Island	18	0.0132356	0.0440602	10	5	0
cg19349369	-16.0843	0.48955	SERPINB1	Promoter	TSS200	Island	Island	18	0.0132356	0.0440602	10	5	0
cg16652651	-4.94315	0.490402	AMPD3	Promoter	TSS200	Island	Island	18	0.0132356	0.0440602	10	5	0
cg20734421	-3.46038	0.49234	PLBD1	Promoter	TSS200	Island	Island	18	0.0132356	0.0440602	10	5	0
cg09986736	-4.94315	0.492603	AMPD3	5'UTR	5'UTR	Island	Island	18	0.0132356	0.0440602	10	5	0
cg09127400	-8.12813	0.493522	IER3	Promoter	TSS200	Island	Island	18	0.0132356	0.0440602	10	5	0
cg17619311	-12.811	0.493615	ZNF662	Promoter	TSS200	Island	Island	18	0.0132356	0.0440602	10	5	0
cg24939838	-12.496	0.495008	PRDM16	Body	Body	Island	Island	18	0.0132356	0.0440602	10	5	0
cg09839443	-15.2096	0.49523	QPCT	Promoter	TSS200	Island	Island	18	0.0132356	0.0440602	10	5	0
cg26395382	-3.48709	0.495491	C10orf116	5'UTR	5'UTR	Island	Island	18	0.0132356	0.0440602	10	5	0
cg13055385	-8.97861	0.495921	FAM123A	Body	Body	Island	Island	18	0.0132356	0.0440602	10	5	0
cg15576195	-9.84204	0.496566	HTATIP2	Body	Body	Island	Island	18	0.0132356	0.0440602	10	5	0
cg01751134	-5.42701	0.497938	LPCAT2	Body	1stExon	Island	Island	18	0.0132356	0.0440602	10	5	0
cg20961591	-4.62104	0.498215	SPINT2	Body	1stExon	Island	Island	18	0.0132356	0.0440602	10	5	0
cg20072442	-36.7176	0.499278	CTNNA2	Body	Body	Island	Island	18	0.0132356	0.0440602	10	5	0
cg25045746	-14.1747	0.500296	CNGA3	5'UTR	5'UTR	Island	Island	18	0.0132356	0.0440602	10	5	0
cg18233405	-10.2594	0.501759	TSPYL5	Body	1stExon	Island	Island	18	0.0132356	0.0440602	10	5	0
cg01143804	-5.56338	0.502703	NSUN7	Promoter	TSS200	Island	Island	18	0.0132356	0.0440602	10	5	0
cg20344434	-9.84204	0.502845	HTATIP2	Promoter	TSS200	Island	Island	18	0.0132356	0.0440602	10	5	0
cg12807090	-7.83931	0.50365	APOLD1	Body	Body	Island	Island	18	0.0132356	0.0440602	10	5	0
cg17696194	-3.6186	0.504411	DTX4	Body	Body	Island	Island	18	0.0132356	0.0440602	10	5	0
cg04851675	-3.7574	0.505147	RCCD1	Promoter	TSS200	Island	Island	18	0.0132356	0.0440602	10	5	0
cg19767215	-4.62104	0.505416	SPINT2	5'UTR	5'UTR	Island	Island	18	0.0132356	0.0440602	10	5	0
cg06208339	-36.8318	0.505937	RBP1	Body	1stExon	Island	Island	18	0.0132356	0.0440602	10	5	0
cg10940462	-9.40022	0.507802	NRXN2	Body	Body	Island	Island	18	0.0132356	0.0440602	10	5	0
cg15461888	-4.94315	0.508155	AMPD3	Promoter	TSS200	Island	Island	18	0.0132356	0.0440602	10	5	0
cg19337852	-4.62104	0.508629	SPINT2	5'UTR	5'UTR	Island	Island	18	0.0132356	0.0440602	10	5	0
cg17304496	-15.2096	0.509507	QPCT	Body	Body	Island	Island	18	0.0132356	0.0440602	10	5	0
cg26611683	-3.3615	0.50967	FOXO1	Promoter	TSS1500	Island	Island	18	0.0132356	0.0440602	10	5	0
cg08550353	-9.06045	0.511061	SGK1	Promoter	TSS1500	Island	Island	18	0.0132356	0.0440602	10	5	0
cg20480274	-9.54571	0.51264	SEZ6	Body	Body	Island	Island	18	0.0132356	0.0440602	10	5	0
cg18602114	-3.48709	0.515484	C10orf116	Body	Body	Island	Island	18	0.0132356	0.0440602	10	5	0
cg05415131	-3.6186	0.516729	DTX4	Body	Body	Island	Island	18	0.0132356	0.0440602	10	5	0
cg04885832	-3.42263	0.518302	NSD1	Promoter	TSS1500	Island	Island	18	0.0132356	0.0440602	10	5	0
cg06580551	-12.811	0.518513	ZNF662	Promoter	TSS200	Island	Island	18	0.0132356	0.0440602	10	5	0
cg26887379	-11.1946	0.519598	DHRS3	Promoter	TSS200	Island	Island	18	0.0132356	0.0440602	10	5	0
cg25887236	-8.67993	0.520692	MBP	Promoter	TSS200	Island	Island	18	0.0132356	0.0440602	10	5	0
cg05460996	-4.88683	0.521672	RNASET2	Promoter	TSS1500	Island	Island	18	0.0132356	0.0440602	10	5	0
cg17199181	-8.67993	0.526508	MBP	Body	Body	Island	Island	18	0.0132356	0.0440602	10	5	0
cg12318400	-4.94315	0.528646	AMPD3	Promoter	TSS200	Island	Island	18	0.0132356	0.0440602	10	5	0
cg23338650	-8.12813	0.530643	IER3	5'UTR	5'UTR	Island	Island	18	0.0132356	0.0440602	10	5	0
cg07360076	-4.18831	0.533011	FGFR3	Promoter	TSS1500	Island	Island	18	0.0132356	0.0440602	10	5	0
cg19879075	-18.5261	0.533087	SPOCK2	Body	Body	Island	Island	18	0.0132356	0.0440602	10	5	0
cg27139956	-3.25873	0.53451	RASSF4	Body	Body	Island	Island	18	0.0132356	0.0440602	10	5	0
cg18016826	-3.42263	0.535248	NSD1	Promoter	TSS200	Island	Island	18	0.0132356	0.0440602	10	5	0
cg20801056	-8.67993	0.53731	MBP	5'UTR	5'UTR	Island	Island	18	0.0132356	0.0440602	10	5	0
cg22667178	-6.30631	0.53756	SERP2	Promoter	TSS200	Island	Island	18	0.0132356	0.0440602	10	5	0
cg05873889	-6.30631	0.540716	SERP2	Body	1stExon	Island	Island	18	0.0132356	0.0440602	10	5	0
cg19314352	9.54198	0.541187	RARA	Body	Body	Island	Island	18	0.0132356	0.0440602	10	5	0
cg14991769	-15.1091	0.543012	TMEM176B	Promoter	TSS1500	Island	Island	18	0.0132356	0.0440602	10	5	0
cg03018380	-3.28381	0.545028	SRGAP3	Body	Body	Island	Island	18	0.0132356	0.0440602	10	5	0
cg03342114	-4.51021	0.54623	ICAM1	Body	1stExon	Island	Island	18	0.0132356	0.0440602	10	5	0
cg11045524	-3.91775	0.546528	ASS1	5'UTR	5'UTR	Island	Island	18	0.0132356	0.0440602	10	5	0
cg25524962	6.27229	0.548023	GJA3	Promoter	TSS1500	Island	Island	18	0.0132356	0.0440602	10	5	0
cg07236925	-3.7574	0.550157	RCCD1	5'UTR	5'UTR	Island	Island	18	0.0132356	0.0440602	10	5	0
cg20971970	-3.64854	0.551472	NDUFA4L2	5'UTR	5'UTR	Island	Island	18	0.0132356	0.0440602	10	5	0
cg19590707	-16.8866	0.55233	SLC16A3	5'UTR	5'UTR	Island	Island	18	0.0132356	0.0440602	10	5	0
cg01579950	-9.40022	0.55307	NRXN2	Body	Body	Island	Island	18	0.0132356	0.0440602	10	5	0
cg03576234	-4.1102	0.556986	BCL6	5'UTR	5'UTR	Island	Island	18	0.0132356	0.0440602	10	5	0
cg27180880	-8.67993	0.557427	MBP	Promoter	TSS200	Island	Island	18	0.0132356	0.0440602	10	5	0
cg21105787	-18.5261	0.557652	SPOCK2	Body	Body	Island	Island	18	0.0132356	0.0440602	10	5	0
cg13885965	-8.12813	0.558762	IER3	Promoter	TSS200	Island	Island	18	0.0132356	0.0440602	10	5	0
cg26952618	-6.43065	0.55933	FAM18A	Body	1stExon	Island	Island	18	0.0132356	0.0440602	10	5	0
cg15162392	-15.2096	0.560606	QPCT	Promoter	TSS200	Island	Island	18	0.0132356	0.0440602	10	5	0
cg18746451	-9.84204	0.561216	HTATIP2	Body	1stExon	Island	Island	18	0.0132356	0.0440602	10	5	0
cg12812233	-5.56338	0.56224	NSUN7	Body	Body	Island	Island	18	0.0132356	0.0440602	10	5	0
cg25533556	-9.84204	0.562426	HTATIP2	Promoter	TSS200	Island	Island	18	0.0132356	0.0440602	10	5	0
cg13307058	-9.06045	0.562991	SGK1	Promoter	TSS1500	Island	Island	18	0.0132356	0.0440602	10	5	0
cg18562663	-4.1102	0.565202	BCL6	5'UTR	5'UTR	Island	Island	18	0.0132356	0.0440602	10	5	0
cg23565942	-11.6393	0.56575	NEBL	Promoter	TSS1500	Island	Island	18	0.0132356	0.0440602	10	5	0
cg19518672	-4.68794	0.566313	8-Sep	Promoter	TSS200	Island	Island	18	0.0132356	0.0440602	10	5	0
cg04219247	-55.2003	0.569738	CTHRC1	Promoter	TSS200	Island	Island	18	0.0132356	0.0440602	10	5	0
cg09025501	-13.8032	0.570832	CYBA	Promoter	TSS200	Island	Island	18	0.0132356	0.0440602	10	5	0
cg03309770	-6.43065	0.576399	FAM18A	Body	1stExon	Island	Island	18	0.0132356	0.0440602	10	5	0
cg20647735	-15.2096	0.577305	QPCT	Promoter	TSS200	Island	Island	18	0.0132356	0.0440602	10	5	0
cg03125427	-13.8032	0.57825	CYBA	Promoter	TSS200	Island	Island	18	0.0132356	0.0440602	10	5	0
cg24594997	-36.8318	0.579695	RBP1	Body	Body	Island	Island	18	0.0132356	0.0440602	10	5	0
cg08786077	-15.2096	0.579924	QPCT	Promoter	TSS200	Island	Island	18	0.0132356	0.0440602	10	5	0
cg13177786	-4.94315	0.581395	AMPD3	Promoter	TSS200	Island	Island	18	0.0132356	0.0440602	10	5	0
cg16276153	-9.84204	0.58322	HTATIP2	Body	Body	Island	Island	18	0.0132356	0.0440602	10	5	0
cg05017199	-15.1091	0.5835	TMEM176B	Promoter	TSS1500	Island	Island	18	0.0132356	0.0440602	10	5	0
cg23100152	-4.94315	0.589827	AMPD3	Promoter	TSS200	Island	Island	18	0.0132356	0.0440602	10	5	0
cg21643403	-55.2003	0.595432	CTHRC1	5'UTR	5'UTR	Island	Island	18	0.0132356	0.0440602	10	5	0
cg22629987	-15.2096	0.596151	QPCT	Promoter	TSS200	Island	Island	18	0.0132356	0.0440602	10	5	0
cg11854154	-4.94315	0.601322	AMPD3	Promoter	TSS200	Island	Island	18	0.0132356	0.0440602	10	5	0
cg08021564	-18.5261	0.605867	SPOCK2	Body	Body	Island	Island	18	0.0132356	0.0440602	10	5	0
cg20447655	-55.2003	0.607097	CTHRC1	Promoter	TSS200	Island	Island	18	0.0132356	0.0440602	10	5	0
cg19974445	-9.84204	0.608493	HTATIP2	Body	1stExon	Island	Island	18	0.0132356	0.0440602	10	5	0
cg12040278	-15.2096	0.608801	QPCT	Body	Body	Island	Island	18	0.0132356	0.0440602	10	5	0
cg02737384	-3.25873	0.610175	RASSF4	Body	Body	Island	Island	18	0.0132356	0.0440602	10	5	0
cg12379940	-6.30631	0.614224	SERP2	Promoter	TSS200	Island	Island	18	0.0132356	0.0440602	10	5	0
cg12728578	-3.41093	0.62084	ZNF204P	Body	Body	Island	Island	18	0.0132356	0.0440602	10	5	0
cg11444198	-15.2096	0.623746	QPCT	Body	Body	Island	Island	18	0.0132356	0.0440602	10	5	0
cg22935921	-12.408	0.624136	DNAJA4	Body	Body	Island	Island	18	0.0132356	0.0440602	10	5	0
cg16968985	-9.54571	0.624908	SEZ6	Body	Body	Island	Island	18	0.0132356	0.0440602	10	5	0
cg19370054	-14.1747	0.628026	CNGA3	5'UTR	5'UTR	Island	Island	18	0.0132356	0.0440602	10	5	0
cg13204512	-54.8427	0.628724	RNF135	Body	1stExon	Island	Island	18	0.0132356	0.0440602	10	5	0
cg17266581	-8.67993	0.630656	MBP	Body	Body	Island	Island	18	0.0132356	0.0440602	10	5	0
cg24292323	-32.3755	0.631565	H1F0	Body	1stExon	Island	Island	18	0.0132356	0.0440602	10	5	0
cg26681211	-9.84204	0.632058	HTATIP2	Body	Body	Island	Island	18	0.0132356	0.0440602	10	5	0
cg00580047	-9.84204	0.640334	HTATIP2	Body	Body	Island	Island	18	0.0132356	0.0440602	10	5	0
cg18393747	-9.763	0.640896	CLDN10	Body	Body	Island	Island	18	0.0132356	0.0440602	10	5	0
cg07635623	-16.0843	0.644874	SERPINB1	5'UTR	5'UTR	Island	Island	18	0.0132356	0.0440602	10	5	0
cg13212283	-3.64854	0.645522	NDUFA4L2	5'UTR	5'UTR	Island	Island	18	0.0132356	0.0440602	10	5	0
cg16556145	-9.763	0.648011	CLDN10	Body	1stExon	Island	Island	18	0.0132356	0.0440602	10	5	0
cg20532370	-36.8318	0.652706	RBP1	Promoter	TSS200	Island	Island	18	0.0132356	0.0440602	10	5	0
cg08508988	-5.56338	0.656472	NSUN7	5'UTR	5'UTR	Island	Island	18	0.0132356	0.0440602	10	5	0
cg18132212	-5.56338	0.65934	NSUN7	Promoter	TSS200	Island	Island	18	0.0132356	0.0440602	10	5	0
cg16276850	9.54198	0.661815	RARA	5'UTR	5'UTR	Island	Island	18	0.0132356	0.0440602	10	5	0
cg06045408	-9.84204	0.662668	HTATIP2	Body	1stExon	Island	Island	18	0.0132356	0.0440602	10	5	0
cg02086195	-11.1946	0.665109	DHRS3	Body	Body	Island	Island	18	0.0132356	0.0440602	10	5	0
cg05392364	-12.408	0.665921	DNAJA4	Body	Body	Island	Island	18	0.0132356	0.0440602	10	5	0
cg16358679	-12.408	0.667346	DNAJA4	Body	Body	Island	Island	18	0.0132356	0.0440602	10	5	0
cg13483916	-4.1102	0.667817	BCL6	5'UTR	5'UTR	Island	Island	18	0.0132356	0.0440602	10	5	0
cg26147351	-14.451	0.668708	PAPLN	5'UTR	5'UTR	Island	Island	18	0.0132356	0.0440602	10	5	0
cg09357847	-36.8318	0.669529	RBP1	Promoter	TSS200	Island	Island	18	0.0132356	0.0440602	10	5	0
cg25032595	-9.763	0.671307	CLDN10	5'UTR	5'UTR	Island	Island	18	0.0132356	0.0440602	10	5	0
cg12451631	-20.8873	0.675631	RASGEF1A	Body	Body	Island	Island	18	0.0132356	0.0440602	10	5	0
cg27424226	-32.3755	0.676003	H1F0	Body	1stExon	Island	Island	18	0.0132356	0.0440602	10	5	0
cg07103917	-9.84204	0.676359	HTATIP2	Body	Body	Island	Island	18	0.0132356	0.0440602	10	5	0
cg01663968	-9.08807	0.676895	CTSZ	Body	Body	Island	Island	18	0.0132356	0.0440602	10	5	0
cg07091593	-4.1102	0.678687	BCL6	5'UTR	5'UTR	Island	Island	18	0.0132356	0.0440602	10	5	0
cg17958658	-18.5261	0.678841	SPOCK2	Body	Body	Island	Island	18	0.0132356	0.0440602	10	5	0
cg12942328	-4.1102	0.683471	BCL6	5'UTR	5'UTR	Island	Island	18	0.0132356	0.0440602	10	5	0
cg22288577	-3.7574	0.691891	RCCD1	5'UTR	5'UTR	Island	Island	18	0.0132356	0.0440602	10	5	0
cg05693982	-7.83931	0.692841	APOLD1	Body	Body	Island	Island	18	0.0132356	0.0440602	10	5	0
cg16179125	-9.08807	0.697477	CTSZ	Body	1stExon	Island	Island	18	0.0132356	0.0440602	10	5	0
cg10077468	-3.7574	0.701337	RCCD1	5'UTR	5'UTR	Island	Island	18	0.0132356	0.0440602	10	5	0
cg00480331	-4.1102	0.703874	BCL6	5'UTR	5'UTR	Island	Island	18	0.0132356	0.0440602	10	5	0
cg20392240	-55.2003	0.706926	CTHRC1	Promoter	TSS200	Island	Island	18	0.0132356	0.0440602	10	5	0
cg08369368	-3.42263	0.71215	NSD1	Promoter	TSS200	Island	Island	18	0.0132356	0.0440602	10	5	0
cg12359697	-4.1102	0.715727	BCL6	5'UTR	5'UTR	Island	Island	18	0.0132356	0.0440602	10	5	0
cg09147131	-16.8866	0.718369	SLC16A3	5'UTR	5'UTR	Island	Island	18	0.0132356	0.0440602	10	5	0
cg01368872	-3.7574	0.718879	RCCD1	Body	1stExon	Island	Island	18	0.0132356	0.0440602	10	5	0
cg10069493	-38.742	0.721971	ALOX5	Body	Body	Island	Island	18	0.0132356	0.0440602	10	5	0
cg14350382	-3.91775	0.722952	ASS1	5'UTR	5'UTR	Island	Island	18	0.0132356	0.0440602	10	5	0
cg15564240	-9.84204	0.725578	HTATIP2	Promoter	TSS200	Island	Island	18	0.0132356	0.0440602	10	5	0
cg12497564	-36.8318	0.727174	RBP1	Body	Body	Island	Island	18	0.0132356	0.0440602	10	5	0
cg06807397	-6.30631	0.734402	SERP2	Body	Body	Island	Island	18	0.0132356	0.0440602	10	5	0
cg09684846	-6.43065	0.73452	FAM18A	Promoter	TSS200	Island	Island	18	0.0132356	0.0440602	10	5	0
cg08640790	-3.7574	0.739246	RCCD1	Promoter	TSS200	Island	Island	18	0.0132356	0.0440602	10	5	0
cg22791453	-3.91775	0.7514	ASS1	Promoter	TSS200	Island	Island	18	0.0132356	0.0440602	10	5	0
cg01786994	-12.408	0.752434	DNAJA4	Body	Body	Island	Island	18	0.0132356	0.0440602	10	5	0
cg21981270	-38.742	0.756139	ALOX5	Body	Body	Island	Island	18	0.0132356	0.0440602	10	5	0
cg11889769	-55.2003	0.757766	CTHRC1	Promoter	TSS200	Island	Island	18	0.0132356	0.0440602	10	5	0
cg13021192	-9.08807	0.759502	CTSZ	Body	1stExon	Island	Island	18	0.0132356	0.0440602	10	5	0
cg09661010	-18.5261	0.775957	SPOCK2	5'UTR	5'UTR	Island	Island	18	0.0132356	0.0440602	10	5	0
cg13997668	-18.5261	0.77659	SPOCK2	Body	Body	Island	Island	18	0.0132356	0.0440602	10	5	0
cg01665212	-8.12813	0.783121	IER3	Promoter	TSS200	Island	Island	18	0.0132356	0.0440602	10	5	0
cg09902229	-9.08807	0.806437	CTSZ	Body	1stExon	Island	Island	18	0.0132356	0.0440602	10	5	0
cg16831085	-38.742	0.806915	ALOX5	Body	Body	Island	Island	18	0.0132356	0.0440602	10	5	0
cg17246382	-12.408	0.813923	DNAJA4	Body	Body	Island	Island	18	0.0132356	0.0440602	10	5	0
cg01498231	-18.5261	0.814896	SPOCK2	Body	Body	Island	Island	18	0.0132356	0.0440602	10	5	0
cg00675569	-38.742	0.821068	ALOX5	Body	Body	Island	Island	18	0.0132356	0.0440602	10	5	0
cg06560887	-5.76979	0.82466	LMO2	Body	Body	Island	Island	18	0.0132356	0.0440602	10	5	0
cg04194494	-38.742	0.851572	ALOX5	Body	Body	Island	Island	18	0.0132356	0.0440602	10	5	0
cg15617537	-19.3415	-0.517094	PTPRC	Promoter	TSS1500		Non-Island	18	0.0132356	0.0440602	5	10	0
cg17733836	-36.7176	-0.48193	CTNNA2	3'UTR	3'UTR		Non-Island	18	0.0132356	0.0440602	5	10	0
cg13434489	-12.496	-0.470617	PRDM16	Body	Body		Non-Island	18	0.0132356	0.0440602	5	10	0
cg07020832	-15.7837	-0.455676	SLC25A27	3'UTR	3'UTR		Non-Island	18	0.0132356	0.0440602	5	10	0
cg23361764	-7.96714	-0.448792	ODZ4	Body	Body		Non-Island	18	0.0132356	0.0440602	5	10	0
cg09419192	-7.96714	-0.447468	ODZ4	Body	Body		Non-Island	18	0.0132356	0.0440602	5	10	0
cg15110243	-7.96714	-0.446275	ODZ4	Body	Body		Non-Island	18	0.0132356	0.0440602	5	10	0
cg17658874	-6.6408	-0.445195	RBMS3	Body	Body		Non-Island	18	0.0132356	0.0440602	5	10	0
cg16449489	-27.1691	-0.441731	CHST15	Promoter	TSS1500	S_Shelf	Non-Island	18	0.0132356	0.0440602	5	10	0
cg06562283	-7.96714	-0.439849	ODZ4	5'UTR	5'UTR	S_Shore	Non-Island	18	0.0132356	0.0440602	5	10	0
cg26082870	-6.6408	-0.432159	RBMS3	Body	Body		Non-Island	18	0.0132356	0.0440602	5	10	0
cg16731007	-3.85423	-0.425265	KLHDC1	3'UTR	3'UTR		Non-Island	18	0.0132356	0.0440602	5	10	0
cg13784443	-36.7176	-0.42382	CTNNA2	Body	Body		Non-Island	18	0.0132356	0.0440602	5	10	0
cg05293299	-6.6408	-0.41328	RBMS3	Body	Body		Non-Island	18	0.0132356	0.0440602	5	10	0
cg01334717	-6.6408	-0.410024	RBMS3	Body	Body		Non-Island	18	0.0132356	0.0440602	5	10	0
cg17421241	-12.496	-0.408567	PRDM16	Body	Body	N_Shore	Non-Island	18	0.0132356	0.0440602	5	10	0
cg03825175	-7.96714	-0.408312	ODZ4	Body	Body	N_Shore	Non-Island	18	0.0132356	0.0440602	5	10	0
cg14821245	-36.7176	-0.405107	CTNNA2	Body	Body		Non-Island	18	0.0132356	0.0440602	5	10	0
cg16258657	-6.6408	-0.403856	RBMS3	Body	Body		Non-Island	18	0.0132356	0.0440602	5	10	0
cg24878051	-12.496	-0.401274	PRDM16	Body	Body	N_Shore	Non-Island	18	0.0132356	0.0440602	5	10	0
cg17755518	-5.60401	-0.394298	SLC44A5	Promoter	TSS1500	N_Shelf	Non-Island	18	0.0132356	0.0440602	5	10	0
cg06968859	-36.7176	-0.39221	CTNNA2	Body	Body		Non-Island	18	0.0132356	0.0440602	5	10	0
cg22494026	-6.6408	-0.388	RBMS3	Body	Body		Non-Island	18	0.0132356	0.0440602	5	10	0
cg12830752	-7.96714	-0.384877	ODZ4	5'UTR	5'UTR		Non-Island	18	0.0132356	0.0440602	5	10	0
cg14054883	-5.68384	-0.384425	SYK	Body	Body		Non-Island	18	0.0132356	0.0440602	5	10	0
cg10365900	-7.96714	-0.381678	ODZ4	Body	Body		Non-Island	18	0.0132356	0.0440602	5	10	0
cg16264526	-19.166	-0.381192	EDNRA	Promoter	TSS1500	N_Shore	Non-Island	18	0.0132356	0.0440602	5	10	0
cg06876157	5.96919	-0.372068	DOCK1	Body	Body	S_Shelf	Non-Island	18	0.0132356	0.0440602	5	10	0
cg22509205	-47.8981	-0.371781	FCGBP	Promoter	TSS1500		Non-Island	18	0.0132356	0.0440602	5	10	0
cg12660813	-12.496	-0.37092	PRDM16	Body	Body	N_Shelf	Non-Island	18	0.0132356	0.0440602	5	10	0
cg15977773	-5.60401	-0.369902	SLC44A5	5'UTR	5'UTR		Non-Island	18	0.0132356	0.0440602	5	10	0
cg01521648	-6.74315	-0.366913	FAM155A	Body	Body		Non-Island	18	0.0132356	0.0440602	5	10	0
cg03082523	-12.496	-0.366354	PRDM16	Body	Body	N_Shore	Non-Island	18	0.0132356	0.0440602	5	10	0
cg06514727	-19.3415	-0.362698	PTPRC	Body	Body		Non-Island	18	0.0132356	0.0440602	5	10	0
cg23017915	5.54595	-0.355204	WWTR1	Body	Body	N_Shore	Non-Island	18	0.0132356	0.0440602	5	10	0
cg13299984	-12.496	-0.354384	PRDM16	Body	Body	N_Shore	Non-Island	18	0.0132356	0.0440602	5	10	0
cg10419957	-13.8084	-0.353771	PREX2	Body	Body		Non-Island	18	0.0132356	0.0440602	5	10	0
cg02578184	-6.6408	-0.350152	RBMS3	Body	Body		Non-Island	18	0.0132356	0.0440602	5	10	0
cg21178645	-27.829	-0.350043	DIRAS2	Body	Body		Non-Island	18	0.0132356	0.0440602	5	10	0
cg23852348	-8.23358	-0.345264	PDGFD	Body	Body	N_Shelf	Non-Island	18	0.0132356	0.0440602	5	10	0
cg06099439	-12.496	-0.343345	PRDM16	Body	Body	N_Shore	Non-Island	18	0.0132356	0.0440602	5	10	0
cg05329976	-13.4588	-0.339913	PHACTR3	Promoter	TSS1500		Non-Island	18	0.0132356	0.0440602	5	10	0
cg26108843	-4.61157	-0.335906	ERG	Promoter	TSS1500	S_Shore	Non-Island	18	0.0132356	0.0440602	5	10	0
cg09012091	-7.48199	-0.333767	GPLD1	Body	Body		Non-Island	18	0.0132356	0.0440602	5	10	0
cg24810917	-7.96714	-0.332718	ODZ4	5'UTR	5'UTR		Non-Island	18	0.0132356	0.0440602	5	10	0
cg15113168	-7.96714	-0.330203	ODZ4	Body	Body		Non-Island	18	0.0132356	0.0440602	5	10	0
cg01812894	-15.7793	-0.329778	ALDH1A1	Promoter	TSS1500		Non-Island	18	0.0132356	0.0440602	5	10	0
cg26867284	-3.94911	-0.328807	RIMS1	Body	Body	N_Shelf	Non-Island	18	0.0132356	0.0440602	5	10	0
cg09175734	-5.40596	-0.328402	DOCK2	3'UTR	3'UTR		Non-Island	18	0.0132356	0.0440602	5	10	0
cg06034255	-27.1691	-0.328034	CHST15	Promoter	TSS1500	S_Shelf	Non-Island	18	0.0132356	0.0440602	5	10	0
cg22226775	-12.496	-0.322476	PRDM16	Body	Body		Non-Island	18	0.0132356	0.0440602	5	10	0
cg27441182	3.04488	-0.322401	FRMD5	Body	Body	N_Shelf	Non-Island	18	0.0132356	0.0440602	5	10	0
cg23493867	-5.79976	-0.321489	SYNPO2	Body	Body		Non-Island	18	0.0132356	0.0440602	5	10	0
cg19100772	-3.94911	-0.319794	RIMS1	5'UTR	5'UTR		Non-Island	18	0.0132356	0.0440602	5	10	0
cg06303171	-6.74315	-0.316645	FAM155A	Body	Body		Non-Island	18	0.0132356	0.0440602	5	10	0
cg21239940	-13.8084	-0.314037	PREX2	Body	Body		Non-Island	18	0.0132356	0.0440602	5	10	0
cg01196079	-12.496	-0.313079	PRDM16	Body	Body	N_Shore	Non-Island	18	0.0132356	0.0440602	5	10	0
cg14565764	-7.96714	-0.312347	ODZ4	Body	Body		Non-Island	18	0.0132356	0.0440602	5	10	0
cg22949256	-5.82373	-0.312206	SGIP1	Body	Body		Non-Island	18	0.0132356	0.0440602	5	10	0
cg06959283	-7.96714	-0.310147	ODZ4	Body	Body	N_Shelf	Non-Island	18	0.0132356	0.0440602	5	10	0
cg23865342	-19.166	-0.30998	EDNRA	Body	Body	S_Shelf	Non-Island	18	0.0132356	0.0440602	5	10	0
cg04212127	-7.96714	-0.309916	ODZ4	5'UTR	5'UTR		Non-Island	18	0.0132356	0.0440602	5	10	0
cg18374914	-11.4789	-0.309747	HAVCR2	3'UTR	3'UTR		Non-Island	18	0.0132356	0.0440602	5	10	0
cg05942610	-7.96714	-0.307423	ODZ4	Body	Body		Non-Island	18	0.0132356	0.0440602	5	10	0
cg06521247	-12.496	-0.306406	PRDM16	Body	Body		Non-Island	18	0.0132356	0.0440602	5	10	0
cg10105218	-11.0584	-0.30573	CD53	Promoter	TSS1500		Non-Island	18	0.0132356	0.0440602	5	10	0
cg05570237	-6.17334	-0.305152	CYYR1	Body	Body		Non-Island	18	0.0132356	0.0440602	5	10	0
cg17508500	-3.94911	-0.304463	RIMS1	5'UTR	5'UTR		Non-Island	18	0.0132356	0.0440602	5	10	0
cg25834692	-6.6408	-0.304043	RBMS3	Body	Body		Non-Island	18	0.0132356	0.0440602	5	10	0
cg23756322	-3.94911	-0.303593	RIMS1	Promoter	TSS1500		Non-Island	18	0.0132356	0.0440602	5	10	0
cg18777792	-7.96714	-0.302754	ODZ4	Body	Body	N_Shelf	Non-Island	18	0.0132356	0.0440602	5	10	0
cg27336379	-5.60401	-0.301829	SLC44A5	Promoter	TSS1500	N_Shelf	Non-Island	18	0.0132356	0.0440602	5	10	0
cg02313589	-11.6393	-0.301633	NEBL	3'UTR	3'UTR		Non-Island	18	0.0132356	0.0440602	5	10	0
cg02556363	-6.6408	-0.300374	RBMS3	Body	Body		Non-Island	18	0.0132356	0.0440602	5	10	0
cg26707845	-7.96714	-0.300359	ODZ4	Body	Body		Non-Island	18	0.0132356	0.0440602	5	10	0
cg00762662	-3.23559	0.300171	OTUD1	Promoter	TSS1500	N_Shore	Non-Island	18	0.0132356	0.0440602	10	5	0
cg23250446	-5.30092	0.300217	PDE8B	Body	Body	S_Shelf	Non-Island	18	0.0132356	0.0440602	10	5	0
cg14339599	-4.1102	0.300884	BCL6	5'UTR	5'UTR	N_Shore	Non-Island	18	0.0132356	0.0440602	10	5	0
cg24127748	-11.8186	0.302274	CECR1	Body	Body		Non-Island	18	0.0132356	0.0440602	10	5	0
cg27534599	-11.8186	0.303601	CECR1	Body	Body		Non-Island	18	0.0132356	0.0440602	10	5	0
cg13849419	-3.67729	0.303602	TJP2	Body	Body		Non-Island	18	0.0132356	0.0440602	10	5	0
cg11157816	-15.9254	0.303636	OLFML3	Body	1stExon		Non-Island	18	0.0132356	0.0440602	10	5	0
cg01025434	-4.52037	0.304975	SYNPO	5'UTR	5'UTR	N_Shore	Non-Island	18	0.0132356	0.0440602	10	5	0
cg27297993	-4.61643	0.305595	GABBR1	Body	Body		Non-Island	18	0.0132356	0.0440602	10	5	0
cg00985729	-8.12813	0.306075	IER3	Promoter	TSS1500	S_Shore	Non-Island	18	0.0132356	0.0440602	10	5	0
cg27572370	-3.85722	0.306955	FRMD4A	Body	Body		Non-Island	18	0.0132356	0.0440602	10	5	0
cg13264672	-3.55944	0.307445	CDK13	Body	Body	S_Shore	Non-Island	18	0.0132356	0.0440602	10	5	0
cg00193963	-9.83202	0.307515	WIPF3	Body	Body	N_Shore	Non-Island	18	0.0132356	0.0440602	10	5	0
cg02824029	-4.61643	0.307782	GABBR1	3'UTR	3'UTR		Non-Island	18	0.0132356	0.0440602	10	5	0
cg24663636	-3.14633	0.308932	NFKBIA	Body	Body	N_Shore	Non-Island	18	0.0132356	0.0440602	10	5	0
cg21878918	-3.64854	0.309177	NDUFA4L2	Promoter	TSS1500	N_Shore	Non-Island	18	0.0132356	0.0440602	10	5	0
cg01279418	-3.74571	0.309462	SPG7	Body	Body	N_Shelf	Non-Island	18	0.0132356	0.0440602	10	5	0
cg20517614	-3.85722	0.309964	FRMD4A	Body	Body		Non-Island	18	0.0132356	0.0440602	10	5	0
cg19392396	3.22518	0.310476	GRB10	Promoter	TSS1500	S_Shore	Non-Island	18	0.0132356	0.0440602	10	5	0
cg01288089	-4.91942	0.310834	CXCL10	Promoter	TSS200		Non-Island	18	0.0132356	0.0440602	10	5	0
cg04811098	3.94149	0.310947	INSIG1	Promoter	TSS1500	N_Shore	Non-Island	18	0.0132356	0.0440602	10	5	0
cg09271709	-61.3174	-0.409029	NRXN1	Body	Body		Non-Island	18	0.0132356	0.0440602	5	10	0
cg26654286	9.54198	0.311039	RARA	5'UTR	5'UTR		Non-Island	18	0.0132356	0.0440602	10	5	0
cg13920460	-3.67729	0.311467	TJP2	Promoter	TSS1500	N_Shore	Non-Island	18	0.0132356	0.0440602	10	5	0
cg21489622	-3.48854	0.311612	HIVEP2	5'UTR	5'UTR	N_Shore	Non-Island	18	0.0132356	0.0440602	10	5	0
cg12113819	-3.7135	0.311955	MED13L	Promoter	TSS1500		Non-Island	18	0.0132356	0.0440602	10	5	0
cg20943084	-54.4563	0.312557	CD14	Body	1stExon	S_Shore	Non-Island	18	0.0132356	0.0440602	10	5	0
cg23189044	-7.85516	0.31291	KCNE3	5'UTR	5'UTR	N_Shore	Non-Island	18	0.0132356	0.0440602	10	5	0
cg01176329	-4.61643	0.314006	GABBR1	Body	Body	N_Shelf	Non-Island	18	0.0132356	0.0440602	10	5	0
cg22702351	-3.31458	0.314234	PACRG	Body	Body		Non-Island	18	0.0132356	0.0440602	10	5	0
cg21604450	-5.82373	0.314326	SGIP1	Promoter	TSS1500	N_Shore	Non-Island	18	0.0132356	0.0440602	10	5	0
cg09404376	-9.06045	0.314449	SGK1	Promoter	TSS200	S_Shore	Non-Island	18	0.0132356	0.0440602	10	5	0
cg12963560	-12.0376	0.314483	MAP7	Body	Body	N_Shore	Non-Island	18	0.0132356	0.0440602	10	5	0
cg03126058	-12.496	0.315188	PRDM16	Body	Body		Non-Island	18	0.0132356	0.0440602	10	5	0
cg19791606	-4.86292	0.31519	RIN2	Promoter	TSS1500		Non-Island	18	0.0132356	0.0440602	10	5	0
cg10934032	-13.9449	0.316049	RNASE6	Body	1stExon		Non-Island	18	0.0132356	0.0440602	10	5	0
cg11397301	-53.283	0.316743	SCG5	Promoter	TSS1500		Non-Island	18	0.0132356	0.0440602	10	5	0
cg14994639	-3.17604	0.316904	SORL1	Body	Body		Non-Island	18	0.0132356	0.0440602	10	5	0
cg14601284	-8.05239	0.317036	PLXDC1	Promoter	TSS1500	S_Shore	Non-Island	18	0.0132356	0.0440602	10	5	0
cg22571544	-8.05363	0.317404	PDZD2	Body	Body		Non-Island	18	0.0132356	0.0440602	10	5	0
cg01187496	-3.37163	0.318241	WWC1	Promoter	TSS1500	N_Shore	Non-Island	18	0.0132356	0.0440602	10	5	0
cg09038914	-56.6795	0.318964	GFAP	Body	1stExon	S_Shelf	Non-Island	18	0.0132356	0.0440602	10	5	0
cg19062108	-3.64854	0.319138	NDUFA4L2	Body	Body	N_Shore	Non-Island	18	0.0132356	0.0440602	10	5	0
cg22327175	-3.17604	0.319286	SORL1	Body	Body	S_Shore	Non-Island	18	0.0132356	0.0440602	10	5	0
cg00017271	3.62383	0.319699	BIRC5	3'UTR	3'UTR		Non-Island	18	0.0132356	0.0440602	10	5	0
cg10708739	-3.48391	0.320899	YPEL2	Body	Body		Non-Island	18	0.0132356	0.0440602	10	5	0
cg14734340	-4.12962	0.321287	YPEL4	3'UTR	3'UTR	N_Shore	Non-Island	18	0.0132356	0.0440602	10	5	0
cg18787975	-3.68881	0.321366	CTSB	Promoter	TSS1500	S_Shore	Non-Island	18	0.0132356	0.0440602	10	5	0
cg13311890	-8.7602	0.32253	STAB1	Promoter	TSS200		Non-Island	18	0.0132356	0.0440602	10	5	0
cg22720392	-12.496	0.322531	PRDM16	Body	Body		Non-Island	18	0.0132356	0.0440602	10	5	0
cg10246531	-13.8032	0.322711	CYBA	Promoter	TSS200	S_Shore	Non-Island	18	0.0132356	0.0440602	10	5	0
cg21858516	-4.41551	0.323149	DACT1	Promoter	TSS1500	N_Shore	Non-Island	18	0.0132356	0.0440602	10	5	0
cg06941635	-4.68794	0.323335	8-Sep	Promoter	TSS1500	S_Shore	Non-Island	18	0.0132356	0.0440602	10	5	0
cg09358725	-5.76979	0.323381	LMO2	Promoter	TSS1500		Non-Island	18	0.0132356	0.0440602	10	5	0
cg03320255	-3.04295	0.323476	ZNF540	Promoter	TSS200	S_Shore	Non-Island	18	0.0132356	0.0440602	10	5	0
cg10045881	-29.4523	0.323698	CHI3L2	Body	1stExon		Non-Island	18	0.0132356	0.0440602	10	5	0
cg12727940	-29.197	0.324118	PLSCR4	Promoter	TSS1500	S_Shore	Non-Island	18	0.0132356	0.0440602	10	5	0
cg03529568	-3.99331	0.324539	ZNF207	Promoter	TSS1500	N_Shore	Non-Island	18	0.0132356	0.0440602	10	5	0
cg19568591	-12.2895	0.324547	FRZB	Promoter	TSS200	N_Shore	Non-Island	18	0.0132356	0.0440602	10	5	0
cg03576419	-12.2895	0.325131	FRZB	Promoter	TSS200	N_Shore	Non-Island	18	0.0132356	0.0440602	10	5	0
cg02366931	-3.35009	0.325965	CMYA5	Body	Body		Non-Island	18	0.0132356	0.0440602	10	5	0
cg24570042	-22.6267	0.326007	GLDN	Body	Body	S_Shore	Non-Island	18	0.0132356	0.0440602	10	5	0
cg24951100	-3.85722	0.326038	FRMD4A	Body	Body		Non-Island	18	0.0132356	0.0440602	10	5	0
cg08322234	-4.94893	0.326598	MSI2	Body	Body		Non-Island	18	0.0132356	0.0440602	10	5	0
cg23603036	-11.1946	0.326753	DHRS3	Body	Body	N_Shore	Non-Island	18	0.0132356	0.0440602	10	5	0
cg25642476	-4.61643	0.326848	GABBR1	Body	Body	N_Shore	Non-Island	18	0.0132356	0.0440602	10	5	0
cg19255828	-3.2871	0.326862	CHD3	Body	Body	S_Shore	Non-Island	18	0.0132356	0.0440602	10	5	0
cg25212993	-4.68794	0.327416	8-Sep	Promoter	TSS200	S_Shore	Non-Island	18	0.0132356	0.0440602	10	5	0
cg01520924	-19.1358	0.327802	HSPA2	Promoter	TSS1500	N_Shore	Non-Island	18	0.0132356	0.0440602	10	5	0
cg19149693	-11.3662	0.328122	ZBTB20	5'UTR	5'UTR		Non-Island	18	0.0132356	0.0440602	10	5	0
cg14694205	3.44335	0.328366	GMPS	Body	Body		Non-Island	18	0.0132356	0.0440602	10	5	0
cg09436502	-24.5709	0.32839	PDK4	Promoter	TSS1500	S_Shore	Non-Island	18	0.0132356	0.0440602	10	5	0
cg07436579	-4.61643	0.329165	GABBR1	Body	Body		Non-Island	18	0.0132356	0.0440602	10	5	0
cg09125999	-3.90094	0.32917	DSCAML1	Body	Body		Non-Island	18	0.0132356	0.0440602	10	5	0
cg24460544	-12.496	0.329208	PRDM16	Body	Body		Non-Island	18	0.0132356	0.0440602	10	5	0
cg09262269	-19.5639	0.329674	LOX	Body	Body	N_Shore	Non-Island	18	0.0132356	0.0440602	10	5	0
cg18952506	-4.86292	0.329991	RIN2	Body	Body		Non-Island	18	0.0132356	0.0440602	10	5	0
cg06248767	-5.97651	0.330087	LYN	5'UTR	5'UTR		Non-Island	18	0.0132356	0.0440602	10	5	0
cg13475822	-3.28381	0.330157	SRGAP3	Body	Body		Non-Island	18	0.0132356	0.0440602	10	5	0
cg23084016	-38.742	0.330363	ALOX5	Body	Body	S_Shelf	Non-Island	18	0.0132356	0.0440602	10	5	0
cg26357885	-19.1358	0.330717	HSPA2	Promoter	TSS1500	N_Shore	Non-Island	18	0.0132356	0.0440602	10	5	0
cg20619808	-9.54571	0.330752	SEZ6	Body	Body	S_Shore	Non-Island	18	0.0132356	0.0440602	10	5	0
cg21879791	-4.61643	0.3312	GABBR1	Body	Body	N_Shore	Non-Island	18	0.0132356	0.0440602	10	5	0
cg27170015	3.8572	0.331241	PLK1	Promoter	TSS1500	N_Shore	Non-Island	18	0.0132356	0.0440602	10	5	0
cg23213230	-3.00104	0.331532	TRIM13	Promoter	TSS1500	N_Shore	Non-Island	18	0.0132356	0.0440602	10	5	0
cg15617545	-22.4312	0.333238	SERPING1	Promoter	TSS1500		Non-Island	18	0.0132356	0.0440602	10	5	0
cg21139312	-4.94893	0.33378	MSI2	Body	Body		Non-Island	18	0.0132356	0.0440602	10	5	0
cg04557357	-3.85722	0.334098	FRMD4A	Body	Body	S_Shore	Non-Island	18	0.0132356	0.0440602	10	5	0
cg10540302	-5.32522	0.334233	MEG3	Promoter	TSS1500	N_Shore	Non-Island	18	0.0132356	0.0440602	10	5	0
cg21144941	-11.8186	0.33493	CECR1	Promoter	TSS200		Non-Island	18	0.0132356	0.0440602	10	5	0
cg24927890	-4.52037	0.335915	SYNPO	Promoter	TSS200		Non-Island	18	0.0132356	0.0440602	10	5	0
cg25412448	-3.31458	0.337653	PACRG	Body	Body		Non-Island	18	0.0132356	0.0440602	10	5	0
cg21385746	-6.33354	0.337908	LOC150568	Body	Body		Non-Island	18	0.0132356	0.0440602	10	5	0
cg24625388	-11.6393	0.337949	NEBL	Promoter	TSS1500	S_Shore	Non-Island	18	0.0132356	0.0440602	10	5	0
cg18208742	-56.6795	0.338221	GFAP	Body	1stExon	S_Shelf	Non-Island	18	0.0132356	0.0440602	10	5	0
cg06340704	-5.00008	0.338265	MBNL2	5'UTR	5'UTR		Non-Island	18	0.0132356	0.0440602	10	5	0
cg00962781	-25.2112	0.338269	TMEM144	Promoter	TSS200	N_Shore	Non-Island	18	0.0132356	0.0440602	10	5	0
cg12441066	-4.94893	0.338956	MSI2	Body	Body		Non-Island	18	0.0132356	0.0440602	10	5	0
cg11676353	-3.70769	0.339965	MACF1	5'UTR	5'UTR	S_Shore	Non-Island	18	0.0132356	0.0440602	10	5	0
cg07069844	3.07704	0.340432	TCF3	Body	Body	S_Shore	Non-Island	18	0.0132356	0.0440602	10	5	0
cg18808261	-10.1292	0.340614	SATB1	5'UTR	5'UTR	N_Shore	Non-Island	18	0.0132356	0.0440602	10	5	0
cg10513437	3.53433	0.340867	NPM1	Promoter	TSS1500	N_Shore	Non-Island	18	0.0132356	0.0440602	10	5	0
cg00503866	-3.70769	0.341026	MACF1	Promoter	TSS1500	N_Shore	Non-Island	18	0.0132356	0.0440602	10	5	0
cg17679427	4.38923	0.341624	CREM	Body	Body		Non-Island	18	0.0132356	0.0440602	10	5	0
cg21179305	-17.4117	0.34171	ZCCHC7	Promoter	TSS1500	N_Shore	Non-Island	18	0.0132356	0.0440602	10	5	0
cg19327615	-4.86292	0.342615	RIN2	Body	Body	N_Shore	Non-Island	18	0.0132356	0.0440602	10	5	0
cg03313172	-38.3976	0.342726	GABRB1	Promoter	TSS200	N_Shore	Non-Island	18	0.0132356	0.0440602	10	5	0
cg00236832	9.54198	0.343321	RARA	5'UTR	5'UTR		Non-Island	18	0.0132356	0.0440602	10	5	0
cg19272238	3.62383	0.343538	BIRC5	3'UTR	3'UTR		Non-Island	18	0.0132356	0.0440602	10	5	0
cg21830459	-11.8186	0.343638	CECR1	Promoter	TSS200		Non-Island	18	0.0132356	0.0440602	10	5	0
cg06970090	-18.5261	0.343675	SPOCK2	Promoter	TSS200	S_Shore	Non-Island	18	0.0132356	0.0440602	10	5	0
cg16795352	-3.86033	0.343685	ZFAND6	5'UTR	5'UTR		Non-Island	18	0.0132356	0.0440602	10	5	0
cg16452651	-3.17112	0.343941	ITSN1	5'UTR	5'UTR	S_Shore	Non-Island	18	0.0132356	0.0440602	10	5	0
cg20415170	-8.89821	0.344317	ELL2	Promoter	TSS1500	S_Shore	Non-Island	18	0.0132356	0.0440602	10	5	0
cg03585969	4.38923	0.346131	CREM	Promoter	TSS1500	N_Shore	Non-Island	18	0.0132356	0.0440602	10	5	0
cg11866943	-8.7602	0.346445	STAB1	Promoter	TSS200		Non-Island	18	0.0132356	0.0440602	10	5	0
cg20822858	-9.06045	0.346467	SGK1	Body	Body	S_Shore	Non-Island	18	0.0132356	0.0440602	10	5	0
cg05335944	-3.85722	0.346947	FRMD4A	Body	Body		Non-Island	18	0.0132356	0.0440602	10	5	0
cg00588430	-3.90094	0.347214	DSCAML1	Body	Body		Non-Island	18	0.0132356	0.0440602	10	5	0
cg01538998	3.34544	0.347571	MTA2	3'UTR	3'UTR	S_Shore	Non-Island	18	0.0132356	0.0440602	10	5	0
cg07721625	-12.2895	0.347892	FRZB	Promoter	TSS1500	S_Shore	Non-Island	18	0.0132356	0.0440602	10	5	0
cg14119337	-5.32522	0.348438	MEG3	Promoter	TSS1500	N_Shore	Non-Island	18	0.0132356	0.0440602	10	5	0
cg27209729	-9.40022	0.348617	NRXN2	Body	Body	S_Shore	Non-Island	18	0.0132356	0.0440602	10	5	0
cg11619961	-34.4144	0.348731	CD74	Promoter	TSS1500		Non-Island	18	0.0132356	0.0440602	10	5	0
cg08698159	-9.54571	0.348771	SEZ6	Body	Body		Non-Island	18	0.0132356	0.0440602	10	5	0
cg12349580	-12.9581	0.351495	PLXNC1	Body	Body		Non-Island	18	0.0132356	0.0440602	10	5	0
cg26444282	-4.52037	0.351913	SYNPO	Body	1stExon		Non-Island	18	0.0132356	0.0440602	10	5	0
cg00276098	-3.68881	0.352516	CTSB	Promoter	TSS1500	S_Shore	Non-Island	18	0.0132356	0.0440602	10	5	0
cg24933127	-7.19045	0.353104	ESRRG	Promoter	TSS1500	S_Shore	Non-Island	18	0.0132356	0.0440602	10	5	0
cg16171849	-36.8318	0.35339	RBP1	Body	Body	N_Shelf	Non-Island	18	0.0132356	0.0440602	10	5	0
cg07944862	9.54198	0.353443	RARA	Body	Body	N_Shore	Non-Island	18	0.0132356	0.0440602	10	5	0
cg26100303	-11.3662	0.353571	ZBTB20	5'UTR	5'UTR		Non-Island	18	0.0132356	0.0440602	10	5	0
cg07191834	-3.31458	0.353696	PACRG	Body	Body		Non-Island	18	0.0132356	0.0440602	10	5	0
cg19822110	-3.7574	0.353708	RCCD1	Body	Body	S_Shore	Non-Island	18	0.0132356	0.0440602	10	5	0
cg15331996	-18.5261	0.353758	SPOCK2	Promoter	TSS200	S_Shore	Non-Island	18	0.0132356	0.0440602	10	5	0
cg03593336	5.36472	0.353835	LPPR5	Promoter	TSS1500	S_Shore	Non-Island	18	0.0132356	0.0440602	10	5	0
cg10577216	-3.48854	0.354053	HIVEP2	5'UTR	5'UTR	N_Shore	Non-Island	18	0.0132356	0.0440602	10	5	0
cg09566763	-5.04074	0.354513	ATP1B2	Promoter	TSS1500	N_Shore	Non-Island	18	0.0132356	0.0440602	10	5	0
cg07027613	-8.42333	0.355182	C1RL	Body	Body		Non-Island	18	0.0132356	0.0440602	10	5	0
cg05002166	-7.19045	0.355316	ESRRG	5'UTR	5'UTR		Non-Island	18	0.0132356	0.0440602	10	5	0
cg14785679	-6.94827	0.355648	ADCYAP1R1	5'UTR	5'UTR	S_Shore	Non-Island	18	0.0132356	0.0440602	10	5	0
cg00404053	-6.04254	0.355681	RASAL2	Body	Body		Non-Island	18	0.0132356	0.0440602	10	5	0
cg18167921	6.44089	0.356106	DEPDC1	Promoter	TSS1500	S_Shore	Non-Island	18	0.0132356	0.0440602	10	5	0
cg19914124	-12.496	0.356132	PRDM16	Body	Body	S_Shore	Non-Island	18	0.0132356	0.0440602	10	5	0
cg26078793	-19.1358	0.356557	HSPA2	Promoter	TSS1500	N_Shore	Non-Island	18	0.0132356	0.0440602	10	5	0
cg07315858	-3.85722	0.357389	FRMD4A	Body	Body	S_Shore	Non-Island	18	0.0132356	0.0440602	10	5	0
cg08896939	-54.8427	0.357762	RNF135	Promoter	TSS1500	N_Shore	Non-Island	18	0.0132356	0.0440602	10	5	0
cg14326805	-3.67729	0.358077	TJP2	5'UTR	5'UTR	S_Shore	Non-Island	18	0.0132356	0.0440602	10	5	0
cg06148264	-16.0843	0.35813	SERPINB1	5'UTR	5'UTR	N_Shore	Non-Island	18	0.0132356	0.0440602	10	5	0
cg18052274	-4.63899	0.35822	LOC100126784	Promoter	TSS1500	S_Shore	Non-Island	18	0.0132356	0.0440602	10	5	0
cg19643803	-5.32522	0.359259	MEG3	Promoter	TSS1500	N_Shore	Non-Island	18	0.0132356	0.0440602	10	5	0
cg23662138	-3.42112	0.359331	ADARB1	5'UTR	5'UTR	S_Shore	Non-Island	18	0.0132356	0.0440602	10	5	0
cg03512414	-4.86292	0.359377	RIN2	Body	Body		Non-Island	18	0.0132356	0.0440602	10	5	0
cg15227911	-3.2871	0.359536	CHD3	Body	Body	S_Shelf	Non-Island	18	0.0132356	0.0440602	10	5	0
cg13654836	-4.94893	0.359671	MSI2	Body	Body		Non-Island	18	0.0132356	0.0440602	10	5	0
cg26523005	-12.811	0.360117	ZNF662	Promoter	TSS1500	N_Shore	Non-Island	18	0.0132356	0.0440602	10	5	0
cg14905466	-9.06045	0.360488	SGK1	Promoter	TSS200	S_Shore	Non-Island	18	0.0132356	0.0440602	10	5	0
cg09764761	-4.42596	0.36057	MAPT	3'UTR	3'UTR		Non-Island	18	0.0132356	0.0440602	10	5	0
cg03611487	-4.63899	0.360624	LOC100126784	Promoter	TSS1500	S_Shore	Non-Island	18	0.0132356	0.0440602	10	5	0
cg14259755	-6.22109	0.361452	FNBP1	Body	Body		Non-Island	18	0.0132356	0.0440602	10	5	0
cg10149582	-3.30599	0.361975	CMTM5	Body	1stExon		Non-Island	18	0.0132356	0.0440602	10	5	0
cg04193820	-54.8427	0.362002	RNF135	Promoter	TSS1500	N_Shore	Non-Island	18	0.0132356	0.0440602	10	5	0
cg06879226	-3.85722	0.362877	FRMD4A	Body	Body	N_Shore	Non-Island	18	0.0132356	0.0440602	10	5	0
cg09806262	-38.742	0.363717	ALOX5	Body	Body	S_Shore	Non-Island	18	0.0132356	0.0440602	10	5	0
cg00920348	-5.82373	0.36376	SGIP1	Promoter	TSS1500	S_Shore	Non-Island	18	0.0132356	0.0440602	10	5	0
cg22910462	-11.8186	0.364838	CECR1	Promoter	TSS200		Non-Island	18	0.0132356	0.0440602	10	5	0
cg20462242	-12.496	0.365617	PRDM16	Body	Body		Non-Island	18	0.0132356	0.0440602	10	5	0
cg22110973	-3.7574	0.366139	RCCD1	5'UTR	5'UTR	N_Shore	Non-Island	18	0.0132356	0.0440602	10	5	0
cg14388093	-3.91775	0.366461	ASS1	Body	Body		Non-Island	18	0.0132356	0.0440602	10	5	0
cg15683856	-5.00008	0.367282	MBNL2	Body	Body		Non-Island	18	0.0132356	0.0440602	10	5	0
cg14873488	-3.86187	0.367595	CTAGE5	Body	1stExon	N_Shore	Non-Island	18	0.0132356	0.0440602	10	5	0
cg24437523	-83.5468	0.482937	ATP1A2	Body	1stExon		Non-Island	18	0.0132356	0.0440602	10	5	0
cg20632887	-83.5468	0.443109	ATP1A2	Body	1stExon		Non-Island	18	0.0132356	0.0440602	10	5	0
cg17342283	-257.753	0.365062	SRGN	Body	1stExon		Non-Island	18	0.0132356	0.0440602	10	5	0
cg11912239	3.62383	0.368417	BIRC5	3'UTR	3'UTR		Non-Island	18	0.0132356	0.0440602	10	5	0
cg15901783	-5.61266	0.368746	KCTD12	Promoter	TSS1500	S_Shore	Non-Island	18	0.0132356	0.0440602	10	5	0
cg09482093	-6.10458	0.368964	RNF112	Promoter	TSS200		Non-Island	18	0.0132356	0.0440602	10	5	0
cg17282004	-3.22635	0.369602	C1QTNF4	5'UTR	5'UTR	N_Shore	Non-Island	18	0.0132356	0.0440602	10	5	0
cg05265596	-21.7792	0.369819	LCP2	Body	Body		Non-Island	18	0.0132356	0.0440602	10	5	0
cg02410887	-5.97651	0.370216	LYN	Promoter	TSS1500	N_Shore	Non-Island	18	0.0132356	0.0440602	10	5	0
cg08266202	-12.496	0.371076	PRDM16	Body	Body		Non-Island	18	0.0132356	0.0440602	10	5	0
cg04590184	-54.8427	0.371091	RNF135	Promoter	TSS1500	N_Shore	Non-Island	18	0.0132356	0.0440602	10	5	0
cg22693266	-5.89402	0.37178	CCDC91	Promoter	TSS1500		Non-Island	18	0.0132356	0.0440602	10	5	0
cg04355697	6.27229	0.372419	GJA3	5'UTR	5'UTR	N_Shelf	Non-Island	18	0.0132356	0.0440602	10	5	0
cg02539882	-4.68794	0.373187	8-Sep	Body	Body	N_Shelf	Non-Island	18	0.0132356	0.0440602	10	5	0
cg06128448	-5.23875	0.374806	AEBP1	Body	1stExon		Non-Island	18	0.0132356	0.0440602	10	5	0
cg14539210	-9.54571	0.375289	SEZ6	Body	Body	N_Shore	Non-Island	18	0.0132356	0.0440602	10	5	0
cg19966212	-34.4144	0.376237	CD74	Promoter	TSS1500		Non-Island	18	0.0132356	0.0440602	10	5	0
cg14684457	3.2137	0.376244	NFE2L3	Body	Body	S_Shore	Non-Island	18	0.0132356	0.0440602	10	5	0
cg15102749	-3.3628	0.376345	C11orf80	Promoter	TSS1500	N_Shore	Non-Island	18	0.0132356	0.0440602	10	5	0
cg08147389	-3.06178	0.376913	NUMB	Body	Body		Non-Island	18	0.0132356	0.0440602	10	5	0
cg15026743	-4.49124	0.377217	F3	Body	Body	N_Shelf	Non-Island	18	0.0132356	0.0440602	10	5	0
cg03860252	-4.18831	0.377348	FGFR3	Body	Body	N_Shore	Non-Island	18	0.0132356	0.0440602	10	5	0
cg23913350	-19.5639	0.37806	LOX	Promoter	TSS1500	S_Shore	Non-Island	18	0.0132356	0.0440602	10	5	0
cg11959694	-14.1747	0.378184	CNGA3	Promoter	TSS200	N_Shore	Non-Island	18	0.0132356	0.0440602	10	5	0
cg18228076	-4.42596	0.379595	MAPT	5'UTR	5'UTR		Non-Island	18	0.0132356	0.0440602	10	5	0
cg26855208	3.30482	0.38034	AVEN	Promoter	TSS1500	S_Shore	Non-Island	18	0.0132356	0.0440602	10	5	0
cg10048349	-9.97948	0.380764	CRYAB	Promoter	TSS1500		Non-Island	18	0.0132356	0.0440602	10	5	0
cg09335613	-10.3113	0.382751	OGFRL1	Body	Body	S_Shore	Non-Island	18	0.0132356	0.0440602	10	5	0
cg08110058	-12.496	0.383696	PRDM16	Body	Body	S_Shore	Non-Island	18	0.0132356	0.0440602	10	5	0
cg00034101	-3.63086	0.386656	HEYL	Body	Body		Non-Island	18	0.0132356	0.0440602	10	5	0
cg00661320	-18.5261	0.386853	SPOCK2	Promoter	TSS200	S_Shore	Non-Island	18	0.0132356	0.0440602	10	5	0
cg13492803	-53.283	0.386881	SCG5	Promoter	TSS200		Non-Island	18	0.0132356	0.0440602	10	5	0
cg01965462	-16.1835	0.387108	ERBB4	Body	Body	N_Shore	Non-Island	18	0.0132356	0.0440602	10	5	0
cg19120064	-3.85722	0.387409	FRMD4A	Body	Body		Non-Island	18	0.0132356	0.0440602	10	5	0
cg12623536	-18.5261	0.387413	SPOCK2	Promoter	TSS200	S_Shore	Non-Island	18	0.0132356	0.0440602	10	5	0
cg10490795	-4.52037	0.387696	SYNPO	Body	Body	N_Shore	Non-Island	18	0.0132356	0.0440602	10	5	0
cg03973663	-5.97651	0.387708	LYN	Promoter	TSS1500	N_Shore	Non-Island	18	0.0132356	0.0440602	10	5	0
cg14442492	-8.89821	0.388292	ELL2	Body	Body	N_Shore	Non-Island	18	0.0132356	0.0440602	10	5	0
cg16440442	-4.52037	0.389938	SYNPO	Body	1stExon		Non-Island	18	0.0132356	0.0440602	10	5	0
cg22673543	-3.85722	0.390785	FRMD4A	Body	Body	N_Shore	Non-Island	18	0.0132356	0.0440602	10	5	0
cg02019444	-3.17112	0.390969	ITSN1	5'UTR	5'UTR	S_Shore	Non-Island	18	0.0132356	0.0440602	10	5	0
cg09683562	-54.8427	0.391418	RNF135	Promoter	TSS1500	N_Shore	Non-Island	18	0.0132356	0.0440602	10	5	0
cg12081372	-4.46151	0.39252	MFAP3L	Body	Body		Non-Island	18	0.0132356	0.0440602	10	5	0
cg20248204	-5.61266	0.392641	KCTD12	Promoter	TSS1500	S_Shore	Non-Island	18	0.0132356	0.0440602	10	5	0
cg22467567	-11.1459	0.393226	IGFBP5	5'UTR	5'UTR	S_Shore	Non-Island	18	0.0132356	0.0440602	10	5	0
cg13916266	-3.2871	0.393254	CHD3	Promoter	TSS1500	N_Shore	Non-Island	18	0.0132356	0.0440602	10	5	0
cg03447880	-6.94827	0.393361	ADCYAP1R1	Body	Body		Non-Island	18	0.0132356	0.0440602	10	5	0
cg23348014	-137.287	0.536707	COL1A2	Promoter	TSS1500		Non-Island	18	0.0132356	0.0440602	10	5	0
cg27208307	-257.753	0.480926	SRGN	Promoter	TSS1500		Non-Island	18	0.0132356	0.0440602	10	5	0
cg06155414	-5.00008	0.393744	MBNL2	5'UTR	5'UTR		Non-Island	18	0.0132356	0.0440602	10	5	0
cg20703137	-19.5639	0.393868	LOX	Promoter	TSS200	S_Shore	Non-Island	18	0.0132356	0.0440602	10	5	0
cg10864680	-28.9331	0.394365	TNFSF13B	Body	1stExon		Non-Island	18	0.0132356	0.0440602	10	5	0
cg21699330	3.2137	0.394477	NFE2L3	Body	Body	S_Shore	Non-Island	18	0.0132356	0.0440602	10	5	0
cg25181710	-3.73271	0.394864	ASXL2	Body	Body		Non-Island	18	0.0132356	0.0440602	10	5	0
cg14905657	-26.2125	0.394898	LMO3	5'UTR	5'UTR		Non-Island	18	0.0132356	0.0440602	10	5	0
cg20945738	-28.9331	0.395817	TNFSF13B	5'UTR	5'UTR		Non-Island	18	0.0132356	0.0440602	10	5	0
cg22473770	-11.0498	0.397702	EVI2A	5'UTR	5'UTR		Non-Island	18	0.0132356	0.0440602	10	5	0
cg00833352	-11.6393	0.398274	NEBL	Body	Body	N_Shore	Non-Island	18	0.0132356	0.0440602	10	5	0
cg18366748	-25.2112	0.39904	TMEM144	Promoter	TSS200	N_Shore	Non-Island	18	0.0132356	0.0440602	10	5	0
cg03004330	-3.85722	0.399656	FRMD4A	Body	Body	S_Shore	Non-Island	18	0.0132356	0.0440602	10	5	0
cg03383006	-56.6795	0.399765	GFAP	Promoter	TSS200	S_Shelf	Non-Island	18	0.0132356	0.0440602	10	5	0
cg26037614	4.24816	0.400672	CBX2	Promoter	TSS1500	N_Shore	Non-Island	18	0.0132356	0.0440602	10	5	0
cg06312813	-12.3206	0.402259	CXCL2	Body	Body	N_Shore	Non-Island	18	0.0132356	0.0440602	10	5	0
cg06025835	-5.30092	0.403448	PDE8B	Body	Body	S_Shore	Non-Island	18	0.0132356	0.0440602	10	5	0
cg15204861	-9.97948	0.403997	CRYAB	Promoter	TSS1500		Non-Island	18	0.0132356	0.0440602	10	5	0
cg05234415	-20.7458	0.405978	PPP1R14A	Body	Body	N_Shelf	Non-Island	18	0.0132356	0.0440602	10	5	0
cg12368542	-3.00104	0.408087	TRIM13	Promoter	TSS1500	N_Shore	Non-Island	18	0.0132356	0.0440602	10	5	0
cg20308679	-12.2895	0.408789	FRZB	5'UTR	5'UTR	N_Shore	Non-Island	18	0.0132356	0.0440602	10	5	0
cg08478116	-53.283	0.408937	SCG5	Body	1stExon		Non-Island	18	0.0132356	0.0440602	10	5	0
cg11960393	-19.5639	0.409193	LOX	Promoter	TSS200	S_Shore	Non-Island	18	0.0132356	0.0440602	10	5	0
cg13707951	-3.85722	0.409698	FRMD4A	Body	Body		Non-Island	18	0.0132356	0.0440602	10	5	0
cg11030811	-8.97861	0.410378	FAM123A	3'UTR	3'UTR	N_Shore	Non-Island	18	0.0132356	0.0440602	10	5	0
cg08200952	-4.86292	0.410631	RIN2	Promoter	TSS1500		Non-Island	18	0.0132356	0.0440602	10	5	0
cg23780110	-3.73271	0.412043	ASXL2	Body	Body		Non-Island	18	0.0132356	0.0440602	10	5	0
cg15462468	-8.67993	0.413139	MBP	5'UTR	5'UTR	N_Shore	Non-Island	18	0.0132356	0.0440602	10	5	0
cg06784689	-5.00008	0.414347	MBNL2	Body	Body		Non-Island	18	0.0132356	0.0440602	10	5	0
cg14016879	-3.91775	0.414988	ASS1	Body	Body		Non-Island	18	0.0132356	0.0440602	10	5	0
cg09089242	-5.76979	0.415124	LMO2	Promoter	TSS1500	S_Shore	Non-Island	18	0.0132356	0.0440602	10	5	0
cg05965745	-12.496	0.415409	PRDM16	Body	Body	N_Shelf	Non-Island	18	0.0132356	0.0440602	10	5	0
cg07366188	3.62383	0.416904	BIRC5	3'UTR	3'UTR		Non-Island	18	0.0132356	0.0440602	10	5	0
cg12160664	-15.9254	0.418336	OLFML3	Promoter	TSS200		Non-Island	18	0.0132356	0.0440602	10	5	0
cg01347228	-54.8427	0.418489	RNF135	Promoter	TSS1500	N_Shore	Non-Island	18	0.0132356	0.0440602	10	5	0
cg01462856	-28.9331	0.418839	TNFSF13B	Body	Body		Non-Island	18	0.0132356	0.0440602	10	5	0
cg09797645	4.38923	0.4191	CREM	Promoter	TSS200	N_Shore	Non-Island	18	0.0132356	0.0440602	10	5	0
cg03400131	-9.06045	0.419297	SGK1	Body	Body	N_Shore	Non-Island	18	0.0132356	0.0440602	10	5	0
cg26646203	-4.46151	0.419542	MFAP3L	Body	Body		Non-Island	18	0.0132356	0.0440602	10	5	0
cg08748308	-21.7792	0.419869	LCP2	Body	Body		Non-Island	18	0.0132356	0.0440602	10	5	0
cg20941737	-11.3662	0.421216	ZBTB20	Body	1stExon		Non-Island	18	0.0132356	0.0440602	10	5	0
cg10536999	3.2137	0.421542	NFE2L3	Body	Body	S_Shore	Non-Island	18	0.0132356	0.0440602	10	5	0
cg23684204	-3.7574	0.422329	RCCD1	Promoter	TSS200	N_Shore	Non-Island	18	0.0132356	0.0440602	10	5	0
cg18421949	-12.0376	0.422997	MAP7	Body	Body		Non-Island	18	0.0132356	0.0440602	10	5	0
cg06547849	-3.90094	0.423754	DSCAML1	Body	Body	N_Shore	Non-Island	18	0.0132356	0.0440602	10	5	0
cg20566450	-8.05363	0.425992	PDZD2	Body	Body	N_Shore	Non-Island	18	0.0132356	0.0440602	10	5	0
cg21068610	-3.2871	0.426508	CHD3	Body	Body	S_Shore	Non-Island	18	0.0132356	0.0440602	10	5	0
cg01158277	-9.97948	0.426577	CRYAB	Promoter	TSS1500		Non-Island	18	0.0132356	0.0440602	10	5	0
cg08626131	-46.5613	0.426589	SEPP1	Promoter	TSS1500		Non-Island	18	0.0132356	0.0440602	10	5	0
cg19511382	-10.221	0.426794	N4BP2L1	Body	Body		Non-Island	18	0.0132356	0.0440602	10	5	0
cg15803756	-3.85722	0.426808	FRMD4A	Body	Body	N_Shore	Non-Island	18	0.0132356	0.0440602	10	5	0
cg20782743	-20.4141	0.428981	AQP4	Body	Body	S_Shore	Non-Island	18	0.0132356	0.0440602	10	5	0
cg05744675	-13.8032	0.429328	CYBA	Promoter	TSS1500	S_Shore	Non-Island	18	0.0132356	0.0440602	10	5	0
cg17867471	-10.221	0.430096	N4BP2L1	Body	Body		Non-Island	18	0.0132356	0.0440602	10	5	0
cg15503076	-5.32522	0.431629	MEG3	Body	Body		Non-Island	18	0.0132356	0.0440602	10	5	0
cg11187916	-4.63801	0.433902	ANKRD35	Body	Body		Non-Island	18	0.0132356	0.0440602	10	5	0
cg18090331	-4.68794	0.434235	8-Sep	Body	Body	N_Shore	Non-Island	18	0.0132356	0.0440602	10	5	0
cg22203582	-5.30092	0.434717	PDE8B	Body	Body	S_Shore	Non-Island	18	0.0132356	0.0440602	10	5	0
cg22020227	-15.9254	0.435646	OLFML3	Promoter	TSS1500		Non-Island	18	0.0132356	0.0440602	10	5	0
cg13267324	-8.7602	0.436422	STAB1	Promoter	TSS200		Non-Island	18	0.0132356	0.0440602	10	5	0
cg03176996	-8.89821	0.436579	ELL2	Body	Body	N_Shore	Non-Island	18	0.0132356	0.0440602	10	5	0
cg27309611	-4.68794	0.436662	8-Sep	Promoter	TSS200	S_Shore	Non-Island	18	0.0132356	0.0440602	10	5	0
cg20469139	-54.8427	0.437698	RNF135	Promoter	TSS1500	N_Shore	Non-Island	18	0.0132356	0.0440602	10	5	0
cg09811317	-54.8427	0.437715	RNF135	Promoter	TSS200	N_Shore	Non-Island	18	0.0132356	0.0440602	10	5	0
cg07312357	-7.19045	0.43828	ESRRG	Promoter	TSS1500	S_Shore	Non-Island	18	0.0132356	0.0440602	10	5	0
cg22923409	-3.85722	0.438474	FRMD4A	Body	Body		Non-Island	18	0.0132356	0.0440602	10	5	0
cg00729275	-20.4141	0.438947	AQP4	Body	Body	S_Shore	Non-Island	18	0.0132356	0.0440602	10	5	0
cg08234878	-14.451	0.439043	PAPLN	Body	Body		Non-Island	18	0.0132356	0.0440602	10	5	0
cg23893332	-17.1627	0.440034	IFI27	Promoter	TSS1500		Non-Island	18	0.0132356	0.0440602	10	5	0
cg22424108	-6.3644	0.441719	SLC44A3	Promoter	TSS1500	N_Shore	Non-Island	18	0.0132356	0.0440602	10	5	0
cg13782781	-19.1358	0.442015	HSPA2	Promoter	TSS1500	N_Shore	Non-Island	18	0.0132356	0.0440602	10	5	0
cg07870757	4.38923	0.442548	CREM	Promoter	TSS200	N_Shore	Non-Island	18	0.0132356	0.0440602	10	5	0
cg02900213	-9.84204	0.442717	HTATIP2	Body	Body	S_Shore	Non-Island	18	0.0132356	0.0440602	10	5	0
cg08677210	-4.94893	0.442997	MSI2	Body	Body		Non-Island	18	0.0132356	0.0440602	10	5	0
cg25581090	-19.1358	0.445306	HSPA2	3'UTR	3'UTR	S_Shore	Non-Island	18	0.0132356	0.0440602	10	5	0
cg22233974	-3.70769	0.445462	MACF1	Promoter	TSS1500	N_Shore	Non-Island	18	0.0132356	0.0440602	10	5	0
cg25575883	-7.49188	0.446442	SLC25A18	Body	1stExon		Non-Island	18	0.0132356	0.0440602	10	5	0
cg18003231	-7.49188	0.447835	SLC25A18	5'UTR	5'UTR		Non-Island	18	0.0132356	0.0440602	10	5	0
cg15605124	-12.496	0.448309	PRDM16	Body	Body		Non-Island	18	0.0132356	0.0440602	10	5	0
cg20845835	-7.19045	0.448383	ESRRG	5'UTR	5'UTR		Non-Island	18	0.0132356	0.0440602	10	5	0
cg05997362	-5.97651	0.448762	LYN	Promoter	TSS1500	N_Shore	Non-Island	18	0.0132356	0.0440602	10	5	0
cg05561193	-5.84023	0.449243	DCLK2	Promoter	TSS1500	N_Shore	Non-Island	18	0.0132356	0.0440602	10	5	0
cg02595823	-18.5261	0.449318	SPOCK2	Promoter	TSS200	S_Shore	Non-Island	18	0.0132356	0.0440602	10	5	0
cg24145613	-3.31458	0.450311	PACRG	Body	Body		Non-Island	18	0.0132356	0.0440602	10	5	0
cg16854876	-5.56338	0.450433	NSUN7	Body	Body	S_Shore	Non-Island	18	0.0132356	0.0440602	10	5	0
cg19406367	-5.82373	0.450967	SGIP1	Body	1stExon	S_Shore	Non-Island	18	0.0132356	0.0440602	10	5	0
cg01292175	-20.4141	0.452742	AQP4	Body	Body	S_Shore	Non-Island	18	0.0132356	0.0440602	10	5	0
cg16106804	-5.32522	0.453588	MEG3	Body	Body		Non-Island	18	0.0132356	0.0440602	10	5	0
cg23732781	-4.61643	0.453595	GABBR1	Body	Body	N_Shore	Non-Island	18	0.0132356	0.0440602	10	5	0
cg11241750	-6.71488	0.453951	GRAMD3	Promoter	TSS1500		Non-Island	18	0.0132356	0.0440602	10	5	0
cg17477442	-9.54571	0.454411	SEZ6	Body	Body	N_Shore	Non-Island	18	0.0132356	0.0440602	10	5	0
cg12430029	-4.94893	0.455065	MSI2	Body	Body		Non-Island	18	0.0132356	0.0440602	10	5	0
cg15258416	-54.8427	0.45585	RNF135	Promoter	TSS200	N_Shore	Non-Island	18	0.0132356	0.0440602	10	5	0
cg08867707	-10.2269	0.455858	KBTBD11	5'UTR	5'UTR	S_Shore	Non-Island	18	0.0132356	0.0440602	10	5	0
cg23406451	-7.48437	0.456466	DTNA	5'UTR	5'UTR		Non-Island	18	0.0132356	0.0440602	10	5	0
cg17067528	-8.12813	0.458554	IER3	Promoter	TSS200	S_Shore	Non-Island	18	0.0132356	0.0440602	10	5	0
cg16485048	-3.85722	0.459294	FRMD4A	Body	Body		Non-Island	18	0.0132356	0.0440602	10	5	0
cg26435254	-12.496	0.461361	PRDM16	Body	Body		Non-Island	18	0.0132356	0.0440602	10	5	0
cg06160809	-11.1459	0.461398	IGFBP5	5'UTR	5'UTR	S_Shore	Non-Island	18	0.0132356	0.0440602	10	5	0
cg13433012	-3.64854	0.46227	NDUFA4L2	Promoter	TSS1500	N_Shore	Non-Island	18	0.0132356	0.0440602	10	5	0
cg00049440	-12.6402	0.463291	KLF9	Body	Body	N_Shore	Non-Island	18	0.0132356	0.0440602	10	5	0
cg04372674	-78.0628	0.337508	AQP1	Promoter	TSS200		Non-Island	18	0.0132356	0.0440602	10	5	0
cg06210630	-83.5468	0.425859	ATP1A2	Promoter	TSS200		Non-Island	18	0.0132356	0.0440602	10	5	0
cg07177379	-83.5468	0.377922	ATP1A2	Promoter	TSS200		Non-Island	18	0.0132356	0.0440602	10	5	0
cg06190732	-96.9772	0.414104	SERPINA3	Promoter	TSS200		Non-Island	18	0.0132356	0.0440602	10	5	0
cg18511007	-137.287	0.446313	COL1A2	Promoter	TSS200		Non-Island	18	0.0132356	0.0440602	10	5	0
cg10368049	-137.287	0.436165	COL1A2	Promoter	TSS200		Non-Island	18	0.0132356	0.0440602	10	5	0
cg08791347	-3.85722	0.467332	FRMD4A	Body	Body		Non-Island	18	0.0132356	0.0440602	10	5	0
cg11857033	-54.8427	0.467458	RNF135	Promoter	TSS1500	N_Shore	Non-Island	18	0.0132356	0.0440602	10	5	0
cg26229201	-6.33354	0.472215	LOC150568	Promoter	TSS1500		Non-Island	18	0.0132356	0.0440602	10	5	0
cg05501666	-3.31458	0.472288	PACRG	Body	Body		Non-Island	18	0.0132356	0.0440602	10	5	0
cg08641278	-18.5261	0.472545	SPOCK2	Body	1stExon	S_Shore	Non-Island	18	0.0132356	0.0440602	10	5	0
cg15671181	-20.4141	0.472989	AQP4	Promoter	TSS1500	S_Shore	Non-Island	18	0.0132356	0.0440602	10	5	0
cg06856720	-4.86292	0.475413	RIN2	Body	1stExon		Non-Island	18	0.0132356	0.0440602	10	5	0
cg01710897	-3.7574	0.476725	RCCD1	Promoter	TSS1500	N_Shore	Non-Island	18	0.0132356	0.0440602	10	5	0
cg05256605	-19.5639	0.479888	LOX	Body	Body	N_Shore	Non-Island	18	0.0132356	0.0440602	10	5	0
cg07233159	-19.5639	0.479903	LOX	Promoter	TSS1500	S_Shore	Non-Island	18	0.0132356	0.0440602	10	5	0
cg08156531	-56.6795	0.479939	GFAP	Promoter	TSS200	S_Shelf	Non-Island	18	0.0132356	0.0440602	10	5	0
cg25614875	-7.19045	0.480906	ESRRG	Promoter	TSS1500	S_Shore	Non-Island	18	0.0132356	0.0440602	10	5	0
cg00602115	-7.48437	0.484764	DTNA	5'UTR	5'UTR		Non-Island	18	0.0132356	0.0440602	10	5	0
cg12051762	-35.1559	0.485269	TAGLN	Promoter	TSS1500		Non-Island	18	0.0132356	0.0440602	10	5	0
cg10873171	-5.23875	0.485409	AEBP1	Body	Body		Non-Island	18	0.0132356	0.0440602	10	5	0
cg18459618	-54.8427	0.487102	RNF135	Promoter	TSS1500	N_Shore	Non-Island	18	0.0132356	0.0440602	10	5	0
cg03846881	-53.283	0.487129	SCG5	5'UTR	5'UTR		Non-Island	18	0.0132356	0.0440602	10	5	0
cg11694519	-9.97948	0.487599	CRYAB	Promoter	TSS1500		Non-Island	18	0.0132356	0.0440602	10	5	0
cg11724750	-3.31458	0.48786	PACRG	Body	Body		Non-Island	18	0.0132356	0.0440602	10	5	0
cg19419291	-8.89821	0.488142	ELL2	Body	Body	N_Shore	Non-Island	18	0.0132356	0.0440602	10	5	0
cg20154143	-12.496	0.488551	PRDM16	Body	Body		Non-Island	18	0.0132356	0.0440602	10	5	0
cg24030370	-3.00104	0.488859	TRIM13	Promoter	TSS1500	N_Shore	Non-Island	18	0.0132356	0.0440602	10	5	0
cg08678256	-3.28917	0.489118	CORO1A	5'UTR	5'UTR	S_Shore	Non-Island	18	0.0132356	0.0440602	10	5	0
cg13871633	-12.811	0.489273	ZNF662	Promoter	TSS1500	N_Shore	Non-Island	18	0.0132356	0.0440602	10	5	0
cg00089915	-5.82373	0.489555	SGIP1	Promoter	TSS200	S_Shore	Non-Island	18	0.0132356	0.0440602	10	5	0
cg23552977	-8.58329	0.490492	NDRG2	5'UTR	5'UTR	N_Shore	Non-Island	18	0.0132356	0.0440602	10	5	0
cg04853906	-14.2058	0.492322	MT3	Promoter	TSS1500	N_Shore	Non-Island	18	0.0132356	0.0440602	10	5	0
cg11692820	-7.19045	0.493715	ESRRG	Promoter	TSS1500	S_Shore	Non-Island	18	0.0132356	0.0440602	10	5	0
cg12094808	3.04488	0.49501	FRMD5	Body	Body		Non-Island	18	0.0132356	0.0440602	10	5	0
cg09684112	-3.85722	0.496041	FRMD4A	Body	Body	S_Shore	Non-Island	18	0.0132356	0.0440602	10	5	0
cg07476508	-9.97948	0.498374	CRYAB	Promoter	TSS1500		Non-Island	18	0.0132356	0.0440602	10	5	0
cg21215899	-19.5639	0.499195	LOX	Promoter	TSS1500	S_Shore	Non-Island	18	0.0132356	0.0440602	10	5	0
cg21100518	-4.61643	0.500517	GABBR1	Body	Body	N_Shore	Non-Island	18	0.0132356	0.0440602	10	5	0
cg06818377	-5.97651	0.502812	LYN	5'UTR	5'UTR	S_Shore	Non-Island	18	0.0132356	0.0440602	10	5	0
cg05812089	-4.63899	0.509981	LOC100126784	Promoter	TSS1500	S_Shore	Non-Island	18	0.0132356	0.0440602	10	5	0
cg03762694	-9.06045	0.510527	SGK1	Body	Body	S_Shore	Non-Island	18	0.0132356	0.0440602	10	5	0
cg24642523	-19.1358	0.511985	HSPA2	Body	1stExon	S_Shore	Non-Island	18	0.0132356	0.0440602	10	5	0
cg16394551	-12.496	0.517807	PRDM16	Body	Body		Non-Island	18	0.0132356	0.0440602	10	5	0
cg26366091	-29.4523	0.518935	CHI3L2	Promoter	TSS200		Non-Island	18	0.0132356	0.0440602	10	5	0
cg16524733	-35.1559	0.521084	TAGLN	5'UTR	5'UTR		Non-Island	18	0.0132356	0.0440602	10	5	0
cg11861562	-35.1559	0.521177	TAGLN	Promoter	TSS1500		Non-Island	18	0.0132356	0.0440602	10	5	0
cg14217558	-12.496	0.523288	PRDM16	Body	Body		Non-Island	18	0.0132356	0.0440602	10	5	0
cg27464065	-7.83931	0.526056	APOLD1	3'UTR	3'UTR	S_Shore	Non-Island	18	0.0132356	0.0440602	10	5	0
cg13210403	-19.1358	0.527908	HSPA2	Promoter	TSS1500	N_Shore	Non-Island	18	0.0132356	0.0440602	10	5	0
cg21035222	-19.1358	0.531932	HSPA2	Promoter	TSS1500	N_Shore	Non-Island	18	0.0132356	0.0440602	10	5	0
cg13597397	-3.91775	0.532835	ASS1	5'UTR	5'UTR	S_Shore	Non-Island	18	0.0132356	0.0440602	10	5	0
cg13701991	-5.32522	0.536146	MEG3	Body	Body		Non-Island	18	0.0132356	0.0440602	10	5	0
cg15534755	-35.1559	0.540504	TAGLN	Promoter	TSS200		Non-Island	18	0.0132356	0.0440602	10	5	0
cg27295963	-14.2058	0.541981	MT3	Promoter	TSS1500	N_Shore	Non-Island	18	0.0132356	0.0440602	10	5	0
cg27347140	4.24816	0.546384	CBX2	Promoter	TSS1500	N_Shore	Non-Island	18	0.0132356	0.0440602	10	5	0
cg04573500	-4.94893	0.54642	MSI2	Body	Body		Non-Island	18	0.0132356	0.0440602	10	5	0
cg06543018	-36.8318	0.547185	RBP1	Promoter	TSS200	S_Shore	Non-Island	18	0.0132356	0.0440602	10	5	0
cg15787039	-53.283	0.54787	SCG5	5'UTR	5'UTR		Non-Island	18	0.0132356	0.0440602	10	5	0
cg27330193	-11.3662	0.549581	ZBTB20	5'UTR	5'UTR		Non-Island	18	0.0132356	0.0440602	10	5	0
cg18245890	-4.1102	0.55692	BCL6	5'UTR	5'UTR	N_Shore	Non-Island	18	0.0132356	0.0440602	10	5	0
cg27558095	-5.82373	0.557375	SGIP1	Promoter	TSS1500	S_Shore	Non-Island	18	0.0132356	0.0440602	10	5	0
cg16617723	-20.4141	0.558111	AQP4	Promoter	TSS1500	S_Shore	Non-Island	18	0.0132356	0.0440602	10	5	0
cg01924596	-8.05363	0.559193	PDZD2	Body	Body	N_Shore	Non-Island	18	0.0132356	0.0440602	10	5	0
cg08623535	-19.5639	0.56754	LOX	Promoter	TSS1500	S_Shore	Non-Island	18	0.0132356	0.0440602	10	5	0
cg25821304	-54.8427	0.57536	RNF135	Promoter	TSS200	N_Shore	Non-Island	18	0.0132356	0.0440602	10	5	0
cg03156170	-4.94893	0.575475	MSI2	Body	Body		Non-Island	18	0.0132356	0.0440602	10	5	0
cg00514609	-9.97948	0.577424	CRYAB	Promoter	TSS1500		Non-Island	18	0.0132356	0.0440602	10	5	0
cg18486590	-19.1358	0.585072	HSPA2	3'UTR	3'UTR	S_Shore	Non-Island	18	0.0132356	0.0440602	10	5	0
cg01708411	-3.64854	0.59542	NDUFA4L2	5'UTR	5'UTR	N_Shore	Non-Island	18	0.0132356	0.0440602	10	5	0
cg16461538	-5.30092	0.595854	PDE8B	Body	Body	S_Shore	Non-Island	18	0.0132356	0.0440602	10	5	0
cg09000385	-3.3615	0.600788	FOXO1	Body	Body		Non-Island	18	0.0132356	0.0440602	10	5	0
cg06120945	-14.2058	0.607749	MT3	Promoter	TSS1500	N_Shore	Non-Island	18	0.0132356	0.0440602	10	5	0
cg00426822	-3.70769	0.609217	MACF1	Promoter	TSS1500	N_Shore	Non-Island	18	0.0132356	0.0440602	10	5	0
cg09517873	-11.1946	0.612803	DHRS3	Body	Body	S_Shore	Non-Island	18	0.0132356	0.0440602	10	5	0
cg18425877	3.60378	0.616238	INPP5F	Promoter	TSS1500	N_Shore	Non-Island	18	0.0132356	0.0440602	10	5	0
cg05824218	9.54198	0.617001	RARA	Body	1stExon	S_Shore	Non-Island	18	0.0132356	0.0440602	10	5	0
cg14426001	-5.56338	0.621435	NSUN7	Promoter	TSS200	N_Shore	Non-Island	18	0.0132356	0.0440602	10	5	0
cg15491247	-12.496	0.62555	PRDM16	Body	Body		Non-Island	18	0.0132356	0.0440602	10	5	0
cg02925229	-36.8318	0.633235	RBP1	Promoter	TSS1500	S_Shore	Non-Island	18	0.0132356	0.0440602	10	5	0
cg04707327	-3.85423	0.640299	KLHDC1	Promoter	TSS1500	N_Shore	Non-Island	18	0.0132356	0.0440602	10	5	0
cg24426691	-9.763	0.641748	CLDN10	Promoter	TSS1500	N_Shore	Non-Island	18	0.0132356	0.0440602	10	5	0
cg11737172	-10.2269	0.642722	KBTBD11	5'UTR	5'UTR	S_Shore	Non-Island	18	0.0132356	0.0440602	10	5	0
cg27457941	-36.8318	0.644119	RBP1	Promoter	TSS200	S_Shore	Non-Island	18	0.0132356	0.0440602	10	5	0
cg00948524	-54.8427	0.652865	RNF135	Promoter	TSS200	N_Shore	Non-Island	18	0.0132356	0.0440602	10	5	0
cg12695685	-5.76979	0.656592	LMO2	Body	Body	N_Shore	Non-Island	18	0.0132356	0.0440602	10	5	0
cg19786920	-5.56338	0.660492	NSUN7	Promoter	TSS200	N_Shore	Non-Island	18	0.0132356	0.0440602	10	5	0
cg07403865	-4.1102	0.660854	BCL6	5'UTR	5'UTR	N_Shore	Non-Island	18	0.0132356	0.0440602	10	5	0
cg10856045	-18.5261	0.66267	SPOCK2	5'UTR	5'UTR	S_Shore	Non-Island	18	0.0132356	0.0440602	10	5	0
cg24771349	-4.1102	0.6636	BCL6	5'UTR	5'UTR	N_Shore	Non-Island	18	0.0132356	0.0440602	10	5	0
cg00931644	-5.61266	0.668277	KCTD12	Promoter	TSS1500	S_Shore	Non-Island	18	0.0132356	0.0440602	10	5	0
cg24529736	-9.763	0.675019	CLDN10	Body	Body	S_Shore	Non-Island	18	0.0132356	0.0440602	10	5	0
cg08979191	-4.68794	0.678525	8-Sep	Promoter	TSS200	S_Shore	Non-Island	18	0.0132356	0.0440602	10	5	0
cg07189401	-4.63899	0.680133	LOC100126784	Promoter	TSS200	S_Shore	Non-Island	18	0.0132356	0.0440602	10	5	0
cg20129082	-4.63899	0.682649	LOC100126784	Promoter	TSS200	S_Shore	Non-Island	18	0.0132356	0.0440602	10	5	0
cg27608999	-38.742	0.685284	ALOX5	Body	Body	N_Shore	Non-Island	18	0.0132356	0.0440602	10	5	0
cg25968569	-5.61266	0.685789	KCTD12	Promoter	TSS1500	S_Shore	Non-Island	18	0.0132356	0.0440602	10	5	0
cg10130564	-35.1559	0.686776	TAGLN	Promoter	TSS200		Non-Island	18	0.0132356	0.0440602	10	5	0
cg18213979	-54.8427	0.686991	RNF135	Promoter	TSS200	N_Shore	Non-Island	18	0.0132356	0.0440602	10	5	0
cg20091297	-15.2096	0.688585	QPCT	Body	Body	S_Shore	Non-Island	18	0.0132356	0.0440602	10	5	0
cg05709657	-9.763	0.701029	CLDN10	Body	Body	S_Shore	Non-Island	18	0.0132356	0.0440602	10	5	0
cg15744134	-53.283	0.701068	SCG5	Promoter	TSS200		Non-Island	18	0.0132356	0.0440602	10	5	0
cg27546736	4.24816	0.70316	CBX2	Promoter	TSS1500	N_Shore	Non-Island	18	0.0132356	0.0440602	10	5	0
cg25451249	-4.63899	0.718064	LOC100126784	Promoter	TSS200	S_Shore	Non-Island	18	0.0132356	0.0440602	10	5	0
cg17298181	-4.1102	0.723001	BCL6	5'UTR	5'UTR	N_Shore	Non-Island	18	0.0132356	0.0440602	10	5	0
cg09723979	-4.63899	0.727025	LOC100126784	Promoter	TSS200	S_Shore	Non-Island	18	0.0132356	0.0440602	10	5	0
cg23363832	-36.8318	0.728033	RBP1	Promoter	TSS1500	S_Shore	Non-Island	18	0.0132356	0.0440602	10	5	0
cg25203031	-5.82373	0.747707	SGIP1	Promoter	TSS200	S_Shore	Non-Island	18	0.0132356	0.0440602	10	5	0
cg24565274	-4.63899	0.748016	LOC100126784	Promoter	TSS200	S_Shore	Non-Island	18	0.0132356	0.0440602	10	5	0
cg10983208	-18.5261	0.756279	SPOCK2	5'UTR	5'UTR	S_Shore	Non-Island	18	0.0132356	0.0440602	10	5	0
cg12134633	-53.283	0.775117	SCG5	5'UTR	5'UTR		Non-Island	18	0.0132356	0.0440602	10	5	0
cg21488538	-14.1747	0.789823	CNGA3	5'UTR	5'UTR	S_Shore	Non-Island	18	0.0132356	0.0440602	10	5	0
cg15229124	-36.8318	0.80273	RBP1	Promoter	TSS1500	S_Shore	Non-Island	18	0.0132356	0.0440602	10	5	0
cg26435178	-18.5261	0.812351	SPOCK2	5'UTR	5'UTR	S_Shore	Non-Island	18	0.0132356	0.0440602	10	5	0
cg00907288	-3.28381	0.886365	SRGAP3	Body	Body	S_Shore	Non-Island	18	0.0132356	0.0440602	10	5	0
cg25702335	-9.763	0.917338	CLDN10	Body	Body	S_Shore	Non-Island	18	0.0132356	0.0440602	10	5	0
cg24545961	-9.763	0.931313	CLDN10	Body	Body	S_Shore	Non-Island	18	0.0132356	0.0440602	10	5	0
